# Supplementary material for: Returning to the Wilderness: Potential Habitat Suitability of Non-Native Pet Birds in South Africa
Source: Biology (Basel). 2024 Jun 28;13(7):483. doi: 10.3390/biology13070483 (PMC11274018; doi:10.3390/biology13070483)
Supplement: Supplementary file 1 [file biology-13-00483-s001.zip]

Archive with 2 entries (2 files):
- biology-3034127-Sumplementary Material.xlsx
- biology-3034127-Supplementary Material.pdf
