# Supplementary material for: Returning to the Wilderness: Potential Habitat Suitability of Non-Native Pet Birds in South Africa
Source: Biology (Basel). 2024 Jun 28;13(7):483. doi: 10.3390/biology13070483 (PMC11274018; doi:10.3390/biology13070483)
Supplement: Supplementary file 1 [file biology-13-00483-s001.zip › biology-3034127-Sumplementary Material.xlsx]

## Sheet: Sheet1
Table S2: Geographic distribution of lost and found cases for six selected pet bird species in South Africa
Species name	Common name	Family	Native range	Introduced ranges	Status	Sexes	latitude	longitude	Province
Melopsittacus undulatus	Budgerigar	Psittaculidae	Australia	United States	Lost	Female	-33.8952	18.6951	Western Cape
Melopsittacus undulatus	Budgerigar	Psittaculidae	Australia	United States	Lost	Male	-26.3085	28.0938	Gauteng
Melopsittacus undulatus	Budgerigar	Psittaculidae	Australia	United States	Stolen	Female	-33.8201	18.5049	Western Cape
Melopsittacus undulatus	Budgerigar	Psittaculidae	Australia	United States	Lost	Male	-33.807	18.5092	Western Cape
Melopsittacus undulatus	Budgerigar	Psittaculidae	Australia	United States	Lost	Male	-34.1382	18.4265	Western Cape
Melopsittacus undulatus	Budgerigar	Psittaculidae	Australia	United States	Lost	Male	-33.8873	18.4927	Western Cape
Melopsittacus undulatus	Budgerigar	Psittaculidae	Australia	United States	Lost	Male	-30.0962	30.8226	KwaZulu-Natal
Melopsittacus undulatus	Budgerigar	Psittaculidae	Australia	United States	Lost	Female	-25.7446	28.2825	Gauteng
Melopsittacus undulatus	Budgerigar	Psittaculidae	Australia	United States	Lost	Male	-29.7335	31.082	KwaZulu-Natal
Melopsittacus undulatus	Budgerigar	Psittaculidae	Australia	United States	Lost	Male	-29.7939	31.0222	KwaZulu-Natal
Melopsittacus undulatus	Budgerigar	Psittaculidae	Australia	United States	Lost	Female	-34.0197	18.4834	Western Cape
Melopsittacus undulatus	Budgerigar	Psittaculidae	Australia	United States	Lost	Male	-34.0156	18.4704	Western Cape
Melopsittacus undulatus	Budgerigar	Psittaculidae	Australia	United States	Lost	Male	-34.0211	18.4796	Western Cape
Melopsittacus undulatus	Budgerigar	Psittaculidae	Australia	United States	Lost	Male	-26.2884	28.1156	Gauteng
Melopsittacus undulatus	Budgerigar	Psittaculidae	Australia	United States	Lost	Female	-25.8296	28.2877	Gauteng
Melopsittacus undulatus	Budgerigar	Psittaculidae	Australia	United States	Lost	Male	-25.8641	28.1446	Gauteng
Melopsittacus undulatus	Budgerigar	Psittaculidae	Australia	United States	Lost	NA	-25.7689	28.2553	Gauteng
Melopsittacus undulatus	Budgerigar	Psittaculidae	Australia	United States	Lost	NA	-34.0978	18.3649	Western Cape
Melopsittacus undulatus	Budgerigar	Psittaculidae	Australia	United States	Lost	NA	-29.116	26.1791	Free State
Melopsittacus undulatus	Budgerigar	Psittaculidae	Australia	United States	Lost	NA	-24.5091	28.7164	Limpopo
Melopsittacus undulatus	Budgerigar	Psittaculidae	Australia	United States	Lost	NA	-24.5237	28.7058	Limpopo
Melopsittacus undulatus	Budgerigar	Psittaculidae	Australia	United States	Lost	NA	-29.826	31.0067	KwaZulu-Natal
Melopsittacus undulatus	Budgerigar	Psittaculidae	Australia	United States	Lost	NA	-34.1395	18.3399	Western Cape
Melopsittacus undulatus	Budgerigar	Psittaculidae	Australia	United States	Lost	NA	-34.0001	25.5433	Eastern Cape
Melopsittacus undulatus	Budgerigar	Psittaculidae	Australia	United States	Lost	NA	-34.0423	18.458	Western Cape
Melopsittacus undulatus	Budgerigar	Psittaculidae	Australia	United States	Lost	NA	-33.8157	18.6593	Western Cape
Melopsittacus undulatus	Budgerigar	Psittaculidae	Australia	United States	Sighted	NA	-34.1347	18.4152	Western Cape
Melopsittacus undulatus	Budgerigar	Psittaculidae	Australia	United States	Sighted	NA	-34.0111	18.3857	Western Cape
Melopsittacus undulatus	Budgerigar	Psittaculidae	Australia	United States	Sighted	NA	-26.0988	28.1502	Gauteng
Melopsittacus undulatus	Budgerigar	Psittaculidae	Australia	United States	Sighted	NA	-30.1423	30.8245	KwaZulu-Natal
Myiopsitta monachus	Monk parakeet	Psittacidae	Argentina, Bolivia, Brazil, Paraguay, & Uruguay	Austria, Belgium, Bermuda, Cayman Islands, Chile, Czechia, France, Germany, Guadeloupe, Japan, Mexico, Puerto Rico, Slovakia, Spain, United States, & Virgin Islands	Lost	Male	-25.8738	28.1496	Gauteng
Myiopsitta monachus	Monk parakeet	Psittacidae	Argentina, Bolivia, Brazil, Paraguay, & Uruguay	Austria, Belgium, Bermuda, Cayman Islands, Chile, Czechia, France, Germany, Guadeloupe, Japan, Mexico, Puerto Rico, Slovakia, Spain, United States, & Virgin Islands	Lost	Male	-25.6535	28.263	Gauteng
Myiopsitta monachus	Monk parakeet	Psittacidae	Argentina, Bolivia, Brazil, Paraguay, & Uruguay	Austria, Belgium, Bermuda, Cayman Islands, Chile, Czechia, France, Germany, Guadeloupe, Japan, Mexico, Puerto Rico, Slovakia, Spain, United States, & Virgin Islands	Lost	Male	-26.3083	28.1801	Gauteng
Myiopsitta monachus	Monk parakeet	Psittacidae	Argentina, Bolivia, Brazil, Paraguay, & Uruguay	Austria, Belgium, Bermuda, Cayman Islands, Chile, Czechia, France, Germany, Guadeloupe, Japan, Mexico, Puerto Rico, Slovakia, Spain, United States, & Virgin Islands	Lost	Male	-33.9067	18.6989	Western Cape
Myiopsitta monachus	Monk parakeet	Psittacidae	Argentina, Bolivia, Brazil, Paraguay, & Uruguay	Austria, Belgium, Bermuda, Cayman Islands, Chile, Czechia, France, Germany, Guadeloupe, Japan, Mexico, Puerto Rico, Slovakia, Spain, United States, & Virgin Islands	Lost	Male	-29.3456	31.2838	KwaZulu-Natal
Myiopsitta monachus	Monk parakeet	Psittacidae	Argentina, Bolivia, Brazil, Paraguay, & Uruguay	Austria, Belgium, Bermuda, Cayman Islands, Chile, Czechia, France, Germany, Guadeloupe, Japan, Mexico, Puerto Rico, Slovakia, Spain, United States, & Virgin Islands	Lost	Female	-26.1067	27.8084	Gauteng
Myiopsitta monachus	Monk parakeet	Psittacidae	Argentina, Bolivia, Brazil, Paraguay, & Uruguay	Austria, Belgium, Bermuda, Cayman Islands, Chile, Czechia, France, Germany, Guadeloupe, Japan, Mexico, Puerto Rico, Slovakia, Spain, United States, & Virgin Islands	Lost	Male	-33.9251	18.6913	Western Cape
Myiopsitta monachus	Monk parakeet	Psittacidae	Argentina, Bolivia, Brazil, Paraguay, & Uruguay	Austria, Belgium, Bermuda, Cayman Islands, Chile, Czechia, France, Germany, Guadeloupe, Japan, Mexico, Puerto Rico, Slovakia, Spain, United States, & Virgin Islands	Lost	Male	-33.9243	18.6895	Western Cape
Myiopsitta monachus	Monk parakeet	Psittacidae	Argentina, Bolivia, Brazil, Paraguay, & Uruguay	Austria, Belgium, Bermuda, Cayman Islands, Chile, Czechia, France, Germany, Guadeloupe, Japan, Mexico, Puerto Rico, Slovakia, Spain, United States, & Virgin Islands	Lost	Male	-26.7305	27.0883	North West
Myiopsitta monachus	Monk parakeet	Psittacidae	Argentina, Bolivia, Brazil, Paraguay, & Uruguay	Austria, Belgium, Bermuda, Cayman Islands, Chile, Czechia, France, Germany, Guadeloupe, Japan, Mexico, Puerto Rico, Slovakia, Spain, United States, & Virgin Islands	Lost	Female	-26.0873	27.8581	Gauteng
Myiopsitta monachus	Monk parakeet	Psittacidae	Argentina, Bolivia, Brazil, Paraguay, & Uruguay	Austria, Belgium, Bermuda, Cayman Islands, Chile, Czechia, France, Germany, Guadeloupe, Japan, Mexico, Puerto Rico, Slovakia, Spain, United States, & Virgin Islands	Lost	Female	-25.8642	28.177	Gauteng
Myiopsitta monachus	Monk parakeet	Psittacidae	Argentina, Bolivia, Brazil, Paraguay, & Uruguay	Austria, Belgium, Bermuda, Cayman Islands, Chile, Czechia, France, Germany, Guadeloupe, Japan, Mexico, Puerto Rico, Slovakia, Spain, United States, & Virgin Islands	Lost	Male	-25.7129	28.2294	Gauteng
Myiopsitta monachus	Monk parakeet	Psittacidae	Argentina, Bolivia, Brazil, Paraguay, & Uruguay	Austria, Belgium, Bermuda, Cayman Islands, Chile, Czechia, France, Germany, Guadeloupe, Japan, Mexico, Puerto Rico, Slovakia, Spain, United States, & Virgin Islands	Lost	Male	-32.7897	21.9732	Western Cape
Myiopsitta monachus	Monk parakeet	Psittacidae	Argentina, Bolivia, Brazil, Paraguay, & Uruguay	Austria, Belgium, Bermuda, Cayman Islands, Chile, Czechia, France, Germany, Guadeloupe, Japan, Mexico, Puerto Rico, Slovakia, Spain, United States, & Virgin Islands	Lost	NA	-34.059	18.4803	Western Cape
Myiopsitta monachus	Monk parakeet	Psittacidae	Argentina, Bolivia, Brazil, Paraguay, & Uruguay	Austria, Belgium, Bermuda, Cayman Islands, Chile, Czechia, France, Germany, Guadeloupe, Japan, Mexico, Puerto Rico, Slovakia, Spain, United States, & Virgin Islands	Lost	NA	-25.6519	28.2425	Gauteng
Myiopsitta monachus	Monk parakeet	Psittacidae	Argentina, Bolivia, Brazil, Paraguay, & Uruguay	Austria, Belgium, Bermuda, Cayman Islands, Chile, Czechia, France, Germany, Guadeloupe, Japan, Mexico, Puerto Rico, Slovakia, Spain, United States, & Virgin Islands	Lost	NA	-26.1555	28.0082	Gauteng
Myiopsitta monachus	Monk parakeet	Psittacidae	Argentina, Bolivia, Brazil, Paraguay, & Uruguay	Austria, Belgium, Bermuda, Cayman Islands, Chile, Czechia, France, Germany, Guadeloupe, Japan, Mexico, Puerto Rico, Slovakia, Spain, United States, & Virgin Islands	Lost	NA	-33.925	18.383	Western Cape
Myiopsitta monachus	Monk parakeet	Psittacidae	Argentina, Bolivia, Brazil, Paraguay, & Uruguay	Austria, Belgium, Bermuda, Cayman Islands, Chile, Czechia, France, Germany, Guadeloupe, Japan, Mexico, Puerto Rico, Slovakia, Spain, United States, & Virgin Islands	Lost	NA	-33.9498	25.4822	Eastern Cape
Myiopsitta monachus	Monk parakeet	Psittacidae	Argentina, Bolivia, Brazil, Paraguay, & Uruguay	Austria, Belgium, Bermuda, Cayman Islands, Chile, Czechia, France, Germany, Guadeloupe, Japan, Mexico, Puerto Rico, Slovakia, Spain, United States, & Virgin Islands	Lost	NA	-33.8805	18.5692	Western Cape
Myiopsitta monachus	Monk parakeet	Psittacidae	Argentina, Bolivia, Brazil, Paraguay, & Uruguay	Austria, Belgium, Bermuda, Cayman Islands, Chile, Czechia, France, Germany, Guadeloupe, Japan, Mexico, Puerto Rico, Slovakia, Spain, United States, & Virgin Islands	Lost	NA	-33.9305	18.3797	Western Cape
Nymphicus hollandicus	Cockatiel	Cacatuidae	Australia	Puerto Rico	Lost	Male	-25.7821	28.247	Gauteng
Nymphicus hollandicus	Cockatiel	Cacatuidae	Australia	Puerto Rico	Lost	Male	-33.8912	18.498	Western Cape
Nymphicus hollandicus	Cockatiel	Cacatuidae	Australia	Puerto Rico	Lost	Female	-25.6545	28.1237	Gauteng
Nymphicus hollandicus	Cockatiel	Cacatuidae	Australia	Puerto Rico	Lost	Male	-26.2849	28.0621	Gauteng
Nymphicus hollandicus	Cockatiel	Cacatuidae	Australia	Puerto Rico	Lost	Male	-30.0123	30.9244	KwaZulu-Natal
Nymphicus hollandicus	Cockatiel	Cacatuidae	Australia	Puerto Rico	Lost	Female	-30.0124	30.918	KwaZulu-Natal
Nymphicus hollandicus	Cockatiel	Cacatuidae	Australia	Puerto Rico	Lost	Male	-25.8769	28.1388	Gauteng
Nymphicus hollandicus	Cockatiel	Cacatuidae	Australia	Puerto Rico	Lost	Male	-33.9217	18.5226	Western Cape
Nymphicus hollandicus	Cockatiel	Cacatuidae	Australia	Puerto Rico	Sighted	Female	-26.279	28.0421	Gauteng
Nymphicus hollandicus	Cockatiel	Cacatuidae	Australia	Puerto Rico	Lost	Male	-29.9161	30.8759	KwaZulu-Natal
Nymphicus hollandicus	Cockatiel	Cacatuidae	Australia	Puerto Rico	Lost	Male	-26.3097	28.047	Gauteng
Nymphicus hollandicus	Cockatiel	Cacatuidae	Australia	Puerto Rico	Lost	Male	-26.1581	28.2826	Gauteng
Nymphicus hollandicus	Cockatiel	Cacatuidae	Australia	Puerto Rico	Lost	Female	-26.1739	28.2658	Gauteng
Nymphicus hollandicus	Cockatiel	Cacatuidae	Australia	Puerto Rico	Lost	Male	-29.8321	30.9516	KwaZulu-Natal
Nymphicus hollandicus	Cockatiel	Cacatuidae	Australia	Puerto Rico	Lost	Male	-34.0253	18.3413	Western Cape
Nymphicus hollandicus	Cockatiel	Cacatuidae	Australia	Puerto Rico	Lost	Male	-33.8652	18.6237	Western Cape
Nymphicus hollandicus	Cockatiel	Cacatuidae	Australia	Puerto Rico	Lost	Female	-26.0896	28.0453	Gauteng
Nymphicus hollandicus	Cockatiel	Cacatuidae	Australia	Puerto Rico	Lost	Female	-26.0886	28.0471	Gauteng
Nymphicus hollandicus	Cockatiel	Cacatuidae	Australia	Puerto Rico	Lost	Female	-26.1504	28.2962	Gauteng
Nymphicus hollandicus	Cockatiel	Cacatuidae	Australia	Puerto Rico	Lost	Female	-26.139	28.313	Gauteng
Nymphicus hollandicus	Cockatiel	Cacatuidae	Australia	Puerto Rico	Lost	Male	-29.8394	30.9369	KwaZulu-Natal
Nymphicus hollandicus	Cockatiel	Cacatuidae	Australia	Puerto Rico	Lost	Female	-26.1807	28.2677	Gauteng
Nymphicus hollandicus	Cockatiel	Cacatuidae	Australia	Puerto Rico	Lost	Male	-33.8156	18.4765	Western Cape
Nymphicus hollandicus	Cockatiel	Cacatuidae	Australia	Puerto Rico	Lost	Male	-33.7988	18.4777	Western Cape
Nymphicus hollandicus	Cockatiel	Cacatuidae	Australia	Puerto Rico	Lost	Male	-26.2316	28.2521	Gauteng
Nymphicus hollandicus	Cockatiel	Cacatuidae	Australia	Puerto Rico	Lost	Female	-26.1513	28.2827	Gauteng
Nymphicus hollandicus	Cockatiel	Cacatuidae	Australia	Puerto Rico	Lost	Male	-33.8678	18.5368	Western Cape
Nymphicus hollandicus	Cockatiel	Cacatuidae	Australia	Puerto Rico	Lost	Female	33.8603	18.531	Western Cape
Nymphicus hollandicus	Cockatiel	Cacatuidae	Australia	Puerto Rico	Lost	Male	-33.8704	18.5309	Western Cape
Nymphicus hollandicus	Cockatiel	Cacatuidae	Australia	Puerto Rico	Lost	Male	-33.86	18.6735	Western Cape
Nymphicus hollandicus	Cockatiel	Cacatuidae	Australia	Puerto Rico	Lost	Male	-26.0389	28.0326	Gauteng
Nymphicus hollandicus	Cockatiel	Cacatuidae	Australia	Puerto Rico	Lost	Female	-26.3013	28.0696	Gauteng
Nymphicus hollandicus	Cockatiel	Cacatuidae	Australia	Puerto Rico	Lost	Female	-29.8849	30.8861	KwaZulu-Natal
Nymphicus hollandicus	Cockatiel	Cacatuidae	Australia	Puerto Rico	Lost	Female	-29.8621	30.9876	KwaZulu-Natal
Nymphicus hollandicus	Cockatiel	Cacatuidae	Australia	Puerto Rico	Stolen	Male	-33.8206	18.5046	Western Cape
Nymphicus hollandicus	Cockatiel	Cacatuidae	Australia	Puerto Rico	Lost	Female	-26.0158	27.9926	KwaZulu-Natal
Nymphicus hollandicus	Cockatiel	Cacatuidae	Australia	Puerto Rico	Lost	Female	-34.1506	18.8634	Western Cape
Nymphicus hollandicus	Cockatiel	Cacatuidae	Australia	Puerto Rico	Lost	Female	-33.8483	18.6319	Western Cape
Nymphicus hollandicus	Cockatiel	Cacatuidae	Australia	Puerto Rico	Lost	Female	-25.7274	28.1867	Gauteng
Nymphicus hollandicus	Cockatiel	Cacatuidae	Australia	Puerto Rico	Lost	Male	-26.2643	28.0602	Gauteng
Nymphicus hollandicus	Cockatiel	Cacatuidae	Australia	Puerto Rico	Lost	Female	-26.1467	27.9105	Gauteng
Nymphicus hollandicus	Cockatiel	Cacatuidae	Australia	Puerto Rico	Lost	Male	-29.8239	30.8815	KwaZulu-Natal
Nymphicus hollandicus	Cockatiel	Cacatuidae	Australia	Puerto Rico	Lost	Male	-29.8235	30.8938	KwaZulu-Natal
Nymphicus hollandicus	Cockatiel	Cacatuidae	Australia	Puerto Rico	Lost	Female	-26.2496	28.4768	Gauteng
Nymphicus hollandicus	Cockatiel	Cacatuidae	Australia	Puerto Rico	Sighted	Male	-34.0425	18.7553	Western Cape
Nymphicus hollandicus	Cockatiel	Cacatuidae	Australia	Puerto Rico	Lost	Male	-25.6649	28.5297	Gauteng
Nymphicus hollandicus	Cockatiel	Cacatuidae	Australia	Puerto Rico	Lost	Female	-26.1772	28.1041	Gauteng
Nymphicus hollandicus	Cockatiel	Cacatuidae	Australia	Puerto Rico	Lost	Male	-29.5978	30.3483	KwaZulu-Natal
Nymphicus hollandicus	Cockatiel	Cacatuidae	Australia	Puerto Rico	Lost	Male	-26.1476	27.9372	Gauteng
Nymphicus hollandicus	Cockatiel	Cacatuidae	Australia	Puerto Rico	Lost	Male	-26.1841	28.1529	Gauteng
Nymphicus hollandicus	Cockatiel	Cacatuidae	Australia	Puerto Rico	Lost	Female	-26.2337	28.1662	Gauteng
Nymphicus hollandicus	Cockatiel	Cacatuidae	Australia	Puerto Rico	Lost	Male	-25.7599	28.3041	Gauteng
Nymphicus hollandicus	Cockatiel	Cacatuidae	Australia	Puerto Rico	Lost	Male	-30.0686	30.863	KwaZulu-Natal
Nymphicus hollandicus	Cockatiel	Cacatuidae	Australia	Puerto Rico	Lost	Male	-26.1468	28.1371	Gauteng
Nymphicus hollandicus	Cockatiel	Cacatuidae	Australia	Puerto Rico	Lost	Male	-33.7252	18.9656	Western Cape
Nymphicus hollandicus	Cockatiel	Cacatuidae	Australia	Puerto Rico	Lost	Male	-26.0566	28.3338	Gauteng
Nymphicus hollandicus	Cockatiel	Cacatuidae	Australia	Puerto Rico	Lost	Male	-26.0805	28.3421	Gauteng
Nymphicus hollandicus	Cockatiel	Cacatuidae	Australia	Puerto Rico	Lost	Male	-26.2838	28.4706	Gauteng
Nymphicus hollandicus	Cockatiel	Cacatuidae	Australia	Puerto Rico	Lost	Female	-33.8765	18.5438	Western Cape
Nymphicus hollandicus	Cockatiel	Cacatuidae	Australia	Puerto Rico	Sighted	Male	-25.4822	30.9882	m
Nymphicus hollandicus	Cockatiel	Cacatuidae	Australia	Puerto Rico	Lost	Female	-25.8329	28.1478	Gauteng
Nymphicus hollandicus	Cockatiel	Cacatuidae	Australia	Puerto Rico	Lost	Male	-25.841	28.1432	Gauteng
Nymphicus hollandicus	Cockatiel	Cacatuidae	Australia	Puerto Rico	Lost	Male	-33.9279	18.6907	Western Cape
Nymphicus hollandicus	Cockatiel	Cacatuidae	Australia	Puerto Rico	Lost	Male	-25.7511	28.3376	Gauteng
Nymphicus hollandicus	Cockatiel	Cacatuidae	Australia	Puerto Rico	Lost	Male	-25.7625	28.3239	Gauteng
Nymphicus hollandicus	Cockatiel	Cacatuidae	Australia	Puerto Rico	Lost	Male	-25.7711	28.3354	Gauteng
Nymphicus hollandicus	Cockatiel	Cacatuidae	Australia	Puerto Rico	Lost	Male	-25.7647	28.3253	Gauteng
Nymphicus hollandicus	Cockatiel	Cacatuidae	Australia	Puerto Rico	Lost	Male	-25.8181	28.2768	Gauteng
Nymphicus hollandicus	Cockatiel	Cacatuidae	Australia	Puerto Rico	Lost	Male	-26.1242	27.9472	Gauteng
Nymphicus hollandicus	Cockatiel	Cacatuidae	Australia	Puerto Rico	Lost	Male	-26.1243	27.9535	Gauteng
Nymphicus hollandicus	Cockatiel	Cacatuidae	Australia	Puerto Rico	Lost	Male	-26.1665	28.0882	Gauteng
Nymphicus hollandicus	Cockatiel	Cacatuidae	Australia	Puerto Rico	Lost	Male	-26.1672	28.0863	Gauteng
Nymphicus hollandicus	Cockatiel	Cacatuidae	Australia	Puerto Rico	Lost	Female	-26.1696	28.3018	Gauteng
Nymphicus hollandicus	Cockatiel	Cacatuidae	Australia	Puerto Rico	Lost	Male	-26.2477	28.2447	Gauteng
Nymphicus hollandicus	Cockatiel	Cacatuidae	Australia	Puerto Rico	Lost	Female	-26.1624	28.2905	Gauteng
Nymphicus hollandicus	Cockatiel	Cacatuidae	Australia	Puerto Rico	Lost	Male	-33.9783	18.4609	Western Cape
Nymphicus hollandicus	Cockatiel	Cacatuidae	Australia	Puerto Rico	Lost	Male	-26.168	27.945	Gauteng
Nymphicus hollandicus	Cockatiel	Cacatuidae	Australia	Puerto Rico	Lost	Male	-29.6399	31.0381	KwaZulu-Natal
Nymphicus hollandicus	Cockatiel	Cacatuidae	Australia	Puerto Rico	Lost	Male	-29.6382	31.0395	KwaZulu-Natal
Nymphicus hollandicus	Cockatiel	Cacatuidae	Australia	Puerto Rico	Lost	Male	-25.7114	28.2093	Gauteng
Nymphicus hollandicus	Cockatiel	Cacatuidae	Australia	Puerto Rico	Lost	Female	-29.7553	31.044	KwaZulu-Natal
Nymphicus hollandicus	Cockatiel	Cacatuidae	Australia	Puerto Rico	Lost	Male	-29.8817	30.8669	KwaZulu-Natal
Nymphicus hollandicus	Cockatiel	Cacatuidae	Australia	Puerto Rico	Lost	Male	-33.9168	18.3914	Western Cape
Nymphicus hollandicus	Cockatiel	Cacatuidae	Australia	Puerto Rico	Lost	Male	-26.1385	28.1068	Gauteng
Nymphicus hollandicus	Cockatiel	Cacatuidae	Australia	Puerto Rico	Lost	Female	-26.294	28.0674	Gauteng
Nymphicus hollandicus	Cockatiel	Cacatuidae	Australia	Puerto Rico	Lost	Male	-26.2827	28.0578	Gauteng
Nymphicus hollandicus	Cockatiel	Cacatuidae	Australia	Puerto Rico	Lost	Female	-26.28	28.0431	Gauteng
Nymphicus hollandicus	Cockatiel	Cacatuidae	Australia	Puerto Rico	Lost	Female	-26.2833	28.0568	Gauteng
Nymphicus hollandicus	Cockatiel	Cacatuidae	Australia	Puerto Rico	Lost	Female	-33.8926	18.6714	Western Cape
Nymphicus hollandicus	Cockatiel	Cacatuidae	Australia	Puerto Rico	Lost	Female	-25.8876	28.3538	Gauteng
Nymphicus hollandicus	Cockatiel	Cacatuidae	Australia	Puerto Rico	Lost	Female	-34.1158	18.8482	Western Cape
Nymphicus hollandicus	Cockatiel	Cacatuidae	Australia	Puerto Rico	Lost	Female	-26.0639	28.0367	Gauteng
Nymphicus hollandicus	Cockatiel	Cacatuidae	Australia	Puerto Rico	Lost	Female	-25.7513	28.2448	Gauteng
Nymphicus hollandicus	Cockatiel	Cacatuidae	Australia	Puerto Rico	Lost	Male	-29.7975	30.7194	KwaZulu-Natal
Nymphicus hollandicus	Cockatiel	Cacatuidae	Australia	Puerto Rico	Lost	Male	-25.8498	28.1715	Gauteng
Nymphicus hollandicus	Cockatiel	Cacatuidae	Australia	Puerto Rico	Lost	Female	-25.8494	28.1738	Gauteng
Nymphicus hollandicus	Cockatiel	Cacatuidae	Australia	Puerto Rico	Lost	Female	-26.1386	28.1821	Gauteng
Nymphicus hollandicus	Cockatiel	Cacatuidae	Australia	Puerto Rico	Lost	Female	-26.141	28.1702	Gauteng
Nymphicus hollandicus	Cockatiel	Cacatuidae	Australia	Puerto Rico	Lost	Female	-26.146	28.1775	Gauteng
Nymphicus hollandicus	Cockatiel	Cacatuidae	Australia	Puerto Rico	Lost	Male	-25.6707	28.3039	Gauteng
Nymphicus hollandicus	Cockatiel	Cacatuidae	Australia	Puerto Rico	Lost	Male	-26.1442	27.8889	Gauteng
Nymphicus hollandicus	Cockatiel	Cacatuidae	Australia	Puerto Rico	Lost	Female	-33.9751	25.6392	Eastern Cape
Nymphicus hollandicus	Cockatiel	Cacatuidae	Australia	Puerto Rico	Lost	Male	-25.8809	28.2208	Gauteng
Nymphicus hollandicus	Cockatiel	Cacatuidae	Australia	Puerto Rico	Lost	Male	-25.8701	28.2115	Gauteng
Nymphicus hollandicus	Cockatiel	Cacatuidae	Australia	Puerto Rico	Lost	Female	-25.7316	28.2915	Gauteng
Nymphicus hollandicus	Cockatiel	Cacatuidae	Australia	Puerto Rico	Lost	Male	-25.729	28.2908	Gauteng
Nymphicus hollandicus	Cockatiel	Cacatuidae	Australia	Puerto Rico	Lost	Male	-26.1724	27.9897	Gauteng
Nymphicus hollandicus	Cockatiel	Cacatuidae	Australia	Puerto Rico	Lost	Male	-26.0645	28.2246	Gauteng
Nymphicus hollandicus	Cockatiel	Cacatuidae	Australia	Puerto Rico	Lost	Male	-26.0914	28.2097	Gauteng
Nymphicus hollandicus	Cockatiel	Cacatuidae	Australia	Puerto Rico	Lost	Male	-26.1305	28.0622	Gauteng
Nymphicus hollandicus	Cockatiel	Cacatuidae	Australia	Puerto Rico	Lost	Female	-25.7796	28.2504	Gauteng
Nymphicus hollandicus	Cockatiel	Cacatuidae	Australia	Puerto Rico	Lost	Male	-29.7802	30.8271	KwaZulu-Natal
Nymphicus hollandicus	Cockatiel	Cacatuidae	Australia	Puerto Rico	Lost	Male	-26.6037	27.998	Gauteng
Nymphicus hollandicus	Cockatiel	Cacatuidae	Australia	Puerto Rico	Lost	Female	-26.0742	27.7823	Gauteng
Nymphicus hollandicus	Cockatiel	Cacatuidae	Australia	Puerto Rico	Lost	Male	-33.9929	18.7402	Western Cape
Nymphicus hollandicus	Cockatiel	Cacatuidae	Australia	Puerto Rico	Lost	Female	-33.9281	18.6835	Western Cape
Nymphicus hollandicus	Cockatiel	Cacatuidae	Australia	Puerto Rico	Lost	Female	-33.8619	18.5054	Western Cape
Nymphicus hollandicus	Cockatiel	Cacatuidae	Australia	Puerto Rico	Sighted	Female	-33.8558	18.5053	Western Cape
Nymphicus hollandicus	Cockatiel	Cacatuidae	Australia	Puerto Rico	Lost	Female	-33.8346	18.6936	Western Cape
Nymphicus hollandicus	Cockatiel	Cacatuidae	Australia	Puerto Rico	Lost	Male	-33.8349	18.6902	Western Cape
Nymphicus hollandicus	Cockatiel	Cacatuidae	Australia	Puerto Rico	Lost	Female	-25.7913	28.1009	Gauteng
Nymphicus hollandicus	Cockatiel	Cacatuidae	Australia	Puerto Rico	Lost	Male	-25.7954	28.3375	Gauteng
Nymphicus hollandicus	Cockatiel	Cacatuidae	Australia	Puerto Rico	Lost	Female	-26.3335	27.8813	Gauteng
Nymphicus hollandicus	Cockatiel	Cacatuidae	Australia	Puerto Rico	Lost	Male	-26.3887	27.8472	Gauteng
Nymphicus hollandicus	Cockatiel	Cacatuidae	Australia	Puerto Rico	Lost	Male	-26.144	27.9979	Gauteng
Nymphicus hollandicus	Cockatiel	Cacatuidae	Australia	Puerto Rico	Lost	Male	-26.1288	27.9914	Gauteng
Nymphicus hollandicus	Cockatiel	Cacatuidae	Australia	Puerto Rico	Lost	Female	-25.7995	28.2716	Gauteng
Nymphicus hollandicus	Cockatiel	Cacatuidae	Australia	Puerto Rico	Lost	Female	-33.977	25.5005	Eastern Cape
Nymphicus hollandicus	Cockatiel	Cacatuidae	Australia	Puerto Rico	Lost	Female	-26.128	27.929	Gauteng
Nymphicus hollandicus	Cockatiel	Cacatuidae	Australia	Puerto Rico	Lost	Male	-25.756	28.2532	Gauteng
Nymphicus hollandicus	Cockatiel	Cacatuidae	Australia	Puerto Rico	Lost	Male	-25.8309	28.2127	Gauteng
Nymphicus hollandicus	Cockatiel	Cacatuidae	Australia	Puerto Rico	Lost	Female	-33.8604	18.6145	Western Cape
Nymphicus hollandicus	Cockatiel	Cacatuidae	Australia	Puerto Rico	Lost	Female	-34.0354	18.3569	Western Cape
Nymphicus hollandicus	Cockatiel	Cacatuidae	Australia	Puerto Rico	Lost	Female	-26.0958	27.9751	Gauteng
Nymphicus hollandicus	Cockatiel	Cacatuidae	Australia	Puerto Rico	Lost	Male	-29.8544	30.9686	KwaZulu-Natal
Nymphicus hollandicus	Cockatiel	Cacatuidae	Australia	Puerto Rico	Lost	Male	-26.5586	28.0282	Gauteng
Nymphicus hollandicus	Cockatiel	Cacatuidae	Australia	Puerto Rico	Lost	Female	-33.8546	18.5062	Western Cape
Nymphicus hollandicus	Cockatiel	Cacatuidae	Australia	Puerto Rico	Lost	Male	-33.8846	18.5527	Western Cape
Nymphicus hollandicus	Cockatiel	Cacatuidae	Australia	Puerto Rico	Lost	Male	-33.1605	18.6635	Western Cape
Nymphicus hollandicus	Cockatiel	Cacatuidae	Australia	Puerto Rico	Lost	Female	-25.8289	28.2836	Gauteng
Nymphicus hollandicus	Cockatiel	Cacatuidae	Australia	Puerto Rico	Lost	Female	-25.8076	28.2945	Gauteng
Nymphicus hollandicus	Cockatiel	Cacatuidae	Australia	Puerto Rico	Lost	Male	-25.8174	28.2821	Gauteng
Nymphicus hollandicus	Cockatiel	Cacatuidae	Australia	Puerto Rico	Lost	Male	-34.0031	25.5336	Eastern Cape
Nymphicus hollandicus	Cockatiel	Cacatuidae	Australia	Puerto Rico	Lost	Female	-29.6536	31.0343	KwaZulu-Natal
Nymphicus hollandicus	Cockatiel	Cacatuidae	Australia	Puerto Rico	Lost	Male	-29.7284	31.0518	KwaZulu-Natal
Nymphicus hollandicus	Cockatiel	Cacatuidae	Australia	Puerto Rico	Lost	Female	-26.2896	28.047	Gauteng
Nymphicus hollandicus	Cockatiel	Cacatuidae	Australia	Puerto Rico	Lost	Female	-26.2878	28.0568	Gauteng
Nymphicus hollandicus	Cockatiel	Cacatuidae	Australia	Puerto Rico	Lost	Male	-25.4811	30.9843	Mpumalanga
Nymphicus hollandicus	Cockatiel	Cacatuidae	Australia	Puerto Rico	Lost	Male	-29.7754	30.9725	KwaZulu-Natal
Nymphicus hollandicus	Cockatiel	Cacatuidae	Australia	Puerto Rico	Lost	Male	-26.1348	28.0619	Gauteng
Nymphicus hollandicus	Cockatiel	Cacatuidae	Australia	Puerto Rico	Lost	Female	-26.0578	27.9609	Gauteng
Nymphicus hollandicus	Cockatiel	Cacatuidae	Australia	Puerto Rico	Lost	Female	-26.1517	28.3092	Gauteng
Nymphicus hollandicus	Cockatiel	Cacatuidae	Australia	Puerto Rico	Lost	Female	-26.2664	28.0572	Gauteng
Nymphicus hollandicus	Cockatiel	Cacatuidae	Australia	Puerto Rico	Lost	Male	-26.0851	28.0532	Gauteng
Nymphicus hollandicus	Cockatiel	Cacatuidae	Australia	Puerto Rico	Lost	Male	-34.0651	18.5273	Western Cape
Nymphicus hollandicus	Cockatiel	Cacatuidae	Australia	Puerto Rico	Lost	Female	-33.9942	18.7344	Western Cape
Nymphicus hollandicus	Cockatiel	Cacatuidae	Australia	Puerto Rico	Lost	Male	-33.8344	18.4993	Western Cape
Nymphicus hollandicus	Cockatiel	Cacatuidae	Australia	Puerto Rico	Lost	Male	-29.7025	31.0108	KwaZulu-Natal
Nymphicus hollandicus	Cockatiel	Cacatuidae	Australia	Puerto Rico	Lost	Female	-29.8445	30.8678	KwaZulu-Natal
Nymphicus hollandicus	Cockatiel	Cacatuidae	Australia	Puerto Rico	Lost	Female	-33.8713	18.5822	Western Cape
Nymphicus hollandicus	Cockatiel	Cacatuidae	Australia	Puerto Rico	Lost	Male	-34.0234	18.463	Western Cape
Nymphicus hollandicus	Cockatiel	Cacatuidae	Australia	Puerto Rico	Lost	Female	-26.0929	28.2783	Gauteng
Nymphicus hollandicus	Cockatiel	Cacatuidae	Australia	Puerto Rico	Lost	Female	-26.723	27.0948	North West
Nymphicus hollandicus	Cockatiel	Cacatuidae	Australia	Puerto Rico	Lost	Female	-26.7315	27.0886	North West
Nymphicus hollandicus	Cockatiel	Cacatuidae	Australia	Puerto Rico	Lost	Male	-25.8522	28.1363	Gauteng
Nymphicus hollandicus	Cockatiel	Cacatuidae	Australia	Puerto Rico	Lost	Male	-25.6779	28.2243	Gauteng
Nymphicus hollandicus	Cockatiel	Cacatuidae	Australia	Puerto Rico	Lost	Male	-25.7316	28.292	Gauteng
Nymphicus hollandicus	Cockatiel	Cacatuidae	Australia	Puerto Rico	Lost	Female	-25.677	27.219	North West
Nymphicus hollandicus	Cockatiel	Cacatuidae	Australia	Puerto Rico	Lost	Male	-33.8875	18.6061	Western Cape
Nymphicus hollandicus	Cockatiel	Cacatuidae	Australia	Puerto Rico	Lost	Female	-33.8653	18.6105	Western Cape
Nymphicus hollandicus	Cockatiel	Cacatuidae	Australia	Puerto Rico	Lost	Female	-25.8512	28.1302	Gauteng
Nymphicus hollandicus	Cockatiel	Cacatuidae	Australia	Puerto Rico	Lost	Male	-26.3209	28.0274	Gauteng
Nymphicus hollandicus	Cockatiel	Cacatuidae	Australia	Puerto Rico	Lost	Female	-26.1124	27.985	Gauteng
Nymphicus hollandicus	Cockatiel	Cacatuidae	Australia	Puerto Rico	Lost	Male	-33.979	18.4929	Western Cape
Nymphicus hollandicus	Cockatiel	Cacatuidae	Australia	Puerto Rico	Lost	Male	-33.9739	18.4981	Western Cape
Nymphicus hollandicus	Cockatiel	Cacatuidae	Australia	Puerto Rico	Lost	Male	-33.9574	18.4881	Western Cape
Nymphicus hollandicus	Cockatiel	Cacatuidae	Australia	Puerto Rico	Lost	Male	-26.1057	27.848	Gauteng
Nymphicus hollandicus	Cockatiel	Cacatuidae	Australia	Puerto Rico	Lost	Female	-33.9416	25.4807	Eastern Cape
Nymphicus hollandicus	Cockatiel	Cacatuidae	Australia	Puerto Rico	Lost	Female	-33.9335	25.4443	Eastern Cape
Nymphicus hollandicus	Cockatiel	Cacatuidae	Australia	Puerto Rico	Lost	Male	-33.9165	18.5556	Western Cape
Nymphicus hollandicus	Cockatiel	Cacatuidae	Australia	Puerto Rico	Lost	Male	-29.4859	31.2352	KwaZulu-Natal
Nymphicus hollandicus	Cockatiel	Cacatuidae	Australia	Puerto Rico	Lost	Male	-29.8372	30.9788	KwaZulu-Natal
Nymphicus hollandicus	Cockatiel	Cacatuidae	Australia	Puerto Rico	Lost	Female	-26.2794	28.4455	Gauteng
Nymphicus hollandicus	Cockatiel	Cacatuidae	Australia	Puerto Rico	Lost	Male	-26.0836	28.0307	Gauteng
Nymphicus hollandicus	Cockatiel	Cacatuidae	Australia	Puerto Rico	Lost	Female	-29.5118	31.2301	KwaZulu-Natal
Nymphicus hollandicus	Cockatiel	Cacatuidae	Australia	Puerto Rico	Lost	Male	-25.7365	28.307	Gauteng
Nymphicus hollandicus	Cockatiel	Cacatuidae	Australia	Puerto Rico	Lost	Female	-34.1017	18.8642	Western Cape
Nymphicus hollandicus	Cockatiel	Cacatuidae	Australia	Puerto Rico	Lost	Male	-34.0496	18.8122	Western Cape
Nymphicus hollandicus	Cockatiel	Cacatuidae	Australia	Puerto Rico	Lost	Male	-33.8998	18.6908	Western Cape
Nymphicus hollandicus	Cockatiel	Cacatuidae	Australia	Puerto Rico	Lost	Male	-29.7299	31.0279	KwaZulu-Natal
Nymphicus hollandicus	Cockatiel	Cacatuidae	Australia	Puerto Rico	Lost	Male	-29.7766	31.0276	KwaZulu-Natal
Nymphicus hollandicus	Cockatiel	Cacatuidae	Australia	Puerto Rico	Lost	Male	-26.1016	27.9458	Gauteng
Nymphicus hollandicus	Cockatiel	Cacatuidae	Australia	Puerto Rico	Lost	Male	-26.0283	28.0724	Gauteng
Nymphicus hollandicus	Cockatiel	Cacatuidae	Australia	Puerto Rico	Sighted	Male	-25.8372	28.1321	Gauteng
Nymphicus hollandicus	Cockatiel	Cacatuidae	Australia	Puerto Rico	Lost	Female	-33.9549	18.4981	Western Cape
Nymphicus hollandicus	Cockatiel	Cacatuidae	Australia	Puerto Rico	Lost	Female	-26.3421	27.8715	Gauteng
Nymphicus hollandicus	Cockatiel	Cacatuidae	Australia	Puerto Rico	Lost	Male	-29.7342	31.051	KwaZulu-Natal
Nymphicus hollandicus	Cockatiel	Cacatuidae	Australia	Puerto Rico	Lost	Male	-25.8983	28.1381	Gauteng
Nymphicus hollandicus	Cockatiel	Cacatuidae	Australia	Puerto Rico	Lost	Male	-33.9428	25.4895	Eastern Cape
Nymphicus hollandicus	Cockatiel	Cacatuidae	Australia	Puerto Rico	Lost	Female	-33.9739	25.5027	Eastern Cape
Nymphicus hollandicus	Cockatiel	Cacatuidae	Australia	Puerto Rico	Lost	Male	-26.2748	28.1378	Gauteng
Nymphicus hollandicus	Cockatiel	Cacatuidae	Australia	Puerto Rico	Sighted	Male	-25.7013	28.24	Gauteng
Nymphicus hollandicus	Cockatiel	Cacatuidae	Australia	Puerto Rico	Lost	Male	-25.6533	28.3321	Gauteng
Nymphicus hollandicus	Cockatiel	Cacatuidae	Australia	Puerto Rico	Lost	Female	-26.2804	28.0431	Gauteng
Nymphicus hollandicus	Cockatiel	Cacatuidae	Australia	Puerto Rico	Lost	Male	-26.1786	28.3171	Gauteng
Nymphicus hollandicus	Cockatiel	Cacatuidae	Australia	Puerto Rico	Lost	Female	-33.9803	25.5726	Eastern Cape
Nymphicus hollandicus	Cockatiel	Cacatuidae	Australia	Puerto Rico	Lost	Female	-29.7396	30.8225	KwaZulu-Natal
Nymphicus hollandicus	Cockatiel	Cacatuidae	Australia	Puerto Rico	Lost	Female	-25.7733	28.2409	Gauteng
Nymphicus hollandicus	Cockatiel	Cacatuidae	Australia	Puerto Rico	Lost	Male	-25.7818	28.2479	Gauteng
Nymphicus hollandicus	Cockatiel	Cacatuidae	Australia	Puerto Rico	Lost	Male	-29.8193	30.9153	KwaZulu-Natal
Nymphicus hollandicus	Cockatiel	Cacatuidae	Australia	Puerto Rico	Lost	Female	-33.8228	18.5112	Western Cape
Nymphicus hollandicus	Cockatiel	Cacatuidae	Australia	Puerto Rico	Lost	Female	-33.9634	25.5097	Eastern Cape
Nymphicus hollandicus	Cockatiel	Cacatuidae	Australia	Puerto Rico	Lost	Male	-33.8422	18.7144	Western Cape
Nymphicus hollandicus	Cockatiel	Cacatuidae	Australia	Puerto Rico	Lost	Male	-29.8131	30.7812	KwaZulu-Natal
Nymphicus hollandicus	Cockatiel	Cacatuidae	Australia	Puerto Rico	Lost	Female	-33.8878	18.5949	Western Cape
Nymphicus hollandicus	Cockatiel	Cacatuidae	Australia	Puerto Rico	Lost	NA	-25.7048	28.2771	Gauteng
Nymphicus hollandicus	Cockatiel	Cacatuidae	Australia	Puerto Rico	Lost	NA	-29.8991	31.0347	KwaZulu-Natal
Nymphicus hollandicus	Cockatiel	Cacatuidae	Australia	Puerto Rico	Lost	NA	-34.1714	18.8465	Western Cape
Nymphicus hollandicus	Cockatiel	Cacatuidae	Australia	Puerto Rico	Lost	NA	-30.0515	30.8735	KwaZulu-Natal
Nymphicus hollandicus	Cockatiel	Cacatuidae	Australia	Puerto Rico	Lost	NA	-29.7343	31.0816	KwaZulu-Natal
Nymphicus hollandicus	Cockatiel	Cacatuidae	Australia	Puerto Rico	Lost	NA	-26.1753	28.0034	Gauteng
Nymphicus hollandicus	Cockatiel	Cacatuidae	Australia	Puerto Rico	Lost	NA	-34.0469	18.6128	Western Cape
Nymphicus hollandicus	Cockatiel	Cacatuidae	Australia	Puerto Rico	Lost	NA	-33.8916	18.7038	Western Cape
Nymphicus hollandicus	Cockatiel	Cacatuidae	Australia	Puerto Rico	Lost	NA	-26.1042	27.954	Gauteng
Nymphicus hollandicus	Cockatiel	Cacatuidae	Australia	Puerto Rico	Lost	NA	-25.7345	28.2846	Gauteng
Nymphicus hollandicus	Cockatiel	Cacatuidae	Australia	Puerto Rico	Lost	NA	-25.702	28.2522	Gauteng
Nymphicus hollandicus	Cockatiel	Cacatuidae	Australia	Puerto Rico	Sighted	NA	-26.1185	28.1509	Gauteng
Psittacula krameri	Rose-ringed parakeet	Psittaculidae	Central Africa & Sosuth-east Asia	Bahrain, Belgium, Cuba, Egypt, France, Germany, Hong Kong, Iran, Iraq, Israel, Italy, Japan, Jordan, Kenya, Kuwait, Lebanon, Macao, Maldives, Mauritius, Netherlands, Oman, Portugal, Puerto Rico, Qatar, Saudi Arabia, Singapore, Slovenia,; South Africa, Spain, Syrian Arab Republic, Türkiye, United Arab Emirates, United Kingdom, United States, Venezuela, Yemen, Mozambique	Lost	Male	-29.8607	31.024	KwaZulu-Natal
Psittacula krameri	Rose-ringed parakeet	Psittaculidae	Central Africa & Sosuth-east Asia	Bahrain, Belgium, Cuba, Egypt, France, Germany, Hong Kong, Iran, Iraq, Israel, Italy, Japan, Jordan, Kenya, Kuwait, Lebanon, Macao, Maldives, Mauritius, Netherlands, Oman, Portugal, Puerto Rico, Qatar, Saudi Arabia, Singapore, Slovenia,; South Africa, Spain, Syrian Arab Republic, Türkiye, United Arab Emirates, United Kingdom, United States, Venezuela, Yemen, Mozambique	Lost	Female	-33.9116	18.6027	Western Cape
Psittacula krameri	Rose-ringed parakeet	Psittaculidae	Central Africa & Sosuth-east Asia	Bahrain, Belgium, Cuba, Egypt, France, Germany, Hong Kong, Iran, Iraq, Israel, Italy, Japan, Jordan, Kenya, Kuwait, Lebanon, Macao, Maldives, Mauritius, Netherlands, Oman, Portugal, Puerto Rico, Qatar, Saudi Arabia, Singapore, Slovenia,; South Africa, Spain, Syrian Arab Republic, Türkiye, United Arab Emirates, United Kingdom, United States, Venezuela, Yemen, Mozambique	Lost	Male	-26.3215	28.119	Gauteng
Psittacula krameri	Rose-ringed parakeet	Psittaculidae	Central Africa & Sosuth-east Asia	Bahrain, Belgium, Cuba, Egypt, France, Germany, Hong Kong, Iran, Iraq, Israel, Italy, Japan, Jordan, Kenya, Kuwait, Lebanon, Macao, Maldives, Mauritius, Netherlands, Oman, Portugal, Puerto Rico, Qatar, Saudi Arabia, Singapore, Slovenia,; South Africa, Spain, Syrian Arab Republic, Türkiye, United Arab Emirates, United Kingdom, United States, Venezuela, Yemen, Mozambique	Lost	Female	-26.3193	28.1064	Gauteng
Psittacula krameri	Rose-ringed parakeet	Psittaculidae	Central Africa & Sosuth-east Asia	Bahrain, Belgium, Cuba, Egypt, France, Germany, Hong Kong, Iran, Iraq, Israel, Italy, Japan, Jordan, Kenya, Kuwait, Lebanon, Macao, Maldives, Mauritius, Netherlands, Oman, Portugal, Puerto Rico, Qatar, Saudi Arabia, Singapore, Slovenia,; South Africa, Spain, Syrian Arab Republic, Türkiye, United Arab Emirates, United Kingdom, United States, Venezuela, Yemen, Mozambique	Lost	Male	-29.5665	30.4119	KwaZulu-Natal
Psittacula krameri	Rose-ringed parakeet	Psittaculidae	Central Africa & Sosuth-east Asia	Bahrain, Belgium, Cuba, Egypt, France, Germany, Hong Kong, Iran, Iraq, Israel, Italy, Japan, Jordan, Kenya, Kuwait, Lebanon, Macao, Maldives, Mauritius, Netherlands, Oman, Portugal, Puerto Rico, Qatar, Saudi Arabia, Singapore, Slovenia,; South Africa, Spain, Syrian Arab Republic, Türkiye, United Arab Emirates, United Kingdom, United States, Venezuela, Yemen, Mozambique	Lost	Female	-29.6867	30.4669	KwaZulu-Natal
Psittacula krameri	Rose-ringed parakeet	Psittaculidae	Central Africa & Sosuth-east Asia	Bahrain, Belgium, Cuba, Egypt, France, Germany, Hong Kong, Iran, Iraq, Israel, Italy, Japan, Jordan, Kenya, Kuwait, Lebanon, Macao, Maldives, Mauritius, Netherlands, Oman, Portugal, Puerto Rico, Qatar, Saudi Arabia, Singapore, Slovenia,; South Africa, Spain, Syrian Arab Republic, Türkiye, United Arab Emirates, United Kingdom, United States, Venezuela, Yemen, Mozambique	Lost	Male	-29.7951	31.0382	KwaZulu-Natal
Psittacula krameri	Rose-ringed parakeet	Psittaculidae	Central Africa & South-east Asia	Bahrain, Belgium, Cuba, Egypt, France, Germany, Hong Kong, Iran, Iraq, Israel, Italy, Japan, Jordan, Kenya, Kuwait, Lebanon, Macao, Maldives, Mauritius, Netherlands, Oman, Portugal, Puerto Rico, Qatar, Saudi Arabia, Singapore, Slovenia,; South Africa, Spain, Syrian Arab Republic, Türkiye, United Arab Emirates, United Kingdom, United States, Venezuela, Yemen, Mozambique	Sighted	Pair	-26.1613	28.2914	Gauteng
Psittacula krameri	Rose-ringed parakeet	Psittaculidae	Central Africa & South-east Asia	Bahrain, Belgium, Cuba, Egypt, France, Germany, Hong Kong, Iran, Iraq, Israel, Italy, Japan, Jordan, Kenya, Kuwait, Lebanon, Macao, Maldives, Mauritius, Netherlands, Oman, Portugal, Puerto Rico, Qatar, Saudi Arabia, Singapore, Slovenia,; South Africa, Spain, Syrian Arab Republic, Türkiye, United Arab Emirates, United Kingdom, United States, Venezuela, Yemen, Mozambique	Lost	Male	-29.4941	31.2412	KwaZulu-Natal
Psittacula krameri	Rose-ringed parakeet	Psittaculidae	Central Africa & South-east Asia	Bahrain, Belgium, Cuba, Egypt, France, Germany, Hong Kong, Iran, Iraq, Israel, Italy, Japan, Jordan, Kenya, Kuwait, Lebanon, Macao, Maldives, Mauritius, Netherlands, Oman, Portugal, Puerto Rico, Qatar, Saudi Arabia, Singapore, Slovenia,; South Africa, Spain, Syrian Arab Republic, Türkiye, United Arab Emirates, United Kingdom, United States, Venezuela, Yemen, Mozambique	Lost	Male	-33.8115	18.493	Western Cape
Psittacula krameri	Rose-ringed parakeet	Psittaculidae	Central Africa & South-east Asia	Bahrain, Belgium, Cuba, Egypt, France, Germany, Hong Kong, Iran, Iraq, Israel, Italy, Japan, Jordan, Kenya, Kuwait, Lebanon, Macao, Maldives, Mauritius, Netherlands, Oman, Portugal, Puerto Rico, Qatar, Saudi Arabia, Singapore, Slovenia,; South Africa, Spain, Syrian Arab Republic, Türkiye, United Arab Emirates, United Kingdom, United States, Venezuela, Yemen, Mozambique	Lost	Male	-33.8299	18.4906	Western Cape
Psittacula krameri	Rose-ringed parakeet	Psittaculidae	Central Africa & South-east Asia	Bahrain, Belgium, Cuba, Egypt, France, Germany, Hong Kong, Iran, Iraq, Israel, Italy, Japan, Jordan, Kenya, Kuwait, Lebanon, Macao, Maldives, Mauritius, Netherlands, Oman, Portugal, Puerto Rico, Qatar, Saudi Arabia, Singapore, Slovenia,; South Africa, Spain, Syrian Arab Republic, Türkiye, United Arab Emirates, United Kingdom, United States, Venezuela, Yemen, Mozambique	Lost	Male	-33.8231	18.677	Western Cape
Psittacula krameri	Rose-ringed parakeet	Psittaculidae	Central Africa & South-east Asia	Bahrain, Belgium, Cuba, Egypt, France, Germany, Hong Kong, Iran, Iraq, Israel, Italy, Japan, Jordan, Kenya, Kuwait, Lebanon, Macao, Maldives, Mauritius, Netherlands, Oman, Portugal, Puerto Rico, Qatar, Saudi Arabia, Singapore, Slovenia,; South Africa, Spain, Syrian Arab Republic, Türkiye, United Arab Emirates, United Kingdom, United States, Venezuela, Yemen, Mozambique	Lost	Male	-33.8219	18.6782	Western Cape
Psittacula krameri	Rose-ringed parakeet	Psittaculidae	Central Africa & South-east Asia	Bahrain, Belgium, Cuba, Egypt, France, Germany, Hong Kong, Iran, Iraq, Israel, Italy, Japan, Jordan, Kenya, Kuwait, Lebanon, Macao, Maldives, Mauritius, Netherlands, Oman, Portugal, Puerto Rico, Qatar, Saudi Arabia, Singapore, Slovenia,; South Africa, Spain, Syrian Arab Republic, Türkiye, United Arab Emirates, United Kingdom, United States, Venezuela, Yemen, Mozambique	Lost	Male	-33.8587	18.5346	Western Cape
Psittacula krameri	Rose-ringed parakeet	Psittaculidae	Central Africa & South-east Asia	Bahrain, Belgium, Cuba, Egypt, France, Germany, Hong Kong, Iran, Iraq, Israel, Italy, Japan, Jordan, Kenya, Kuwait, Lebanon, Macao, Maldives, Mauritius, Netherlands, Oman, Portugal, Puerto Rico, Qatar, Saudi Arabia, Singapore, Slovenia,; South Africa, Spain, Syrian Arab Republic, Türkiye, United Arab Emirates, United Kingdom, United States, Venezuela, Yemen, Mozambique	Lost	Male	-26.3432	28.0894	Gauteng
Psittacula krameri	Rose-ringed parakeet	Psittaculidae	Central Africa & South-east Asia	Bahrain, Belgium, Cuba, Egypt, France, Germany, Hong Kong, Iran, Iraq, Israel, Italy, Japan, Jordan, Kenya, Kuwait, Lebanon, Macao, Maldives, Mauritius, Netherlands, Oman, Portugal, Puerto Rico, Qatar, Saudi Arabia, Singapore, Slovenia,; South Africa, Spain, Syrian Arab Republic, Türkiye, United Arab Emirates, United Kingdom, United States, Venezuela, Yemen, Mozambique	Lost	Male	-26.3246	28.0927	Gauteng
Psittacula krameri	Rose-ringed parakeet	Psittaculidae	Central Africa & South-east Asia	Bahrain, Belgium, Cuba, Egypt, France, Germany, Hong Kong, Iran, Iraq, Israel, Italy, Japan, Jordan, Kenya, Kuwait, Lebanon, Macao, Maldives, Mauritius, Netherlands, Oman, Portugal, Puerto Rico, Qatar, Saudi Arabia, Singapore, Slovenia,; South Africa, Spain, Syrian Arab Republic, Türkiye, United Arab Emirates, United Kingdom, United States, Venezuela, Yemen, Mozambique	Lost	Female	-29.6846	31.0007	KwaZulu-Natal
Psittacula krameri	Rose-ringed parakeet	Psittaculidae	Central Africa & South-east Asia	Bahrain, Belgium, Cuba, Egypt, France, Germany, Hong Kong, Iran, Iraq, Israel, Italy, Japan, Jordan, Kenya, Kuwait, Lebanon, Macao, Maldives, Mauritius, Netherlands, Oman, Portugal, Puerto Rico, Qatar, Saudi Arabia, Singapore, Slovenia,; South Africa, Spain, Syrian Arab Republic, Türkiye, United Arab Emirates, United Kingdom, United States, Venezuela, Yemen, Mozambique	Lost	Female	-33.8216	18.6417	Western Cape
Psittacula krameri	Rose-ringed parakeet	Psittaculidae	Central Africa & South-east Asia	Bahrain, Belgium, Cuba, Egypt, France, Germany, Hong Kong, Iran, Iraq, Israel, Italy, Japan, Jordan, Kenya, Kuwait, Lebanon, Macao, Maldives, Mauritius, Netherlands, Oman, Portugal, Puerto Rico, Qatar, Saudi Arabia, Singapore, Slovenia,; South Africa, Spain, Syrian Arab Republic, Türkiye, United Arab Emirates, United Kingdom, United States, Venezuela, Yemen, Mozambique	Lost	Male	-34.0154	18.3873	Western Cape
Psittacula krameri	Rose-ringed parakeet	Psittaculidae	Central Africa & South-east Asia	Bahrain, Belgium, Cuba, Egypt, France, Germany, Hong Kong, Iran, Iraq, Israel, Italy, Japan, Jordan, Kenya, Kuwait, Lebanon, Macao, Maldives, Mauritius, Netherlands, Oman, Portugal, Puerto Rico, Qatar, Saudi Arabia, Singapore, Slovenia,; South Africa, Spain, Syrian Arab Republic, Türkiye, United Arab Emirates, United Kingdom, United States, Venezuela, Yemen, Mozambique	Lost	Female	-33.7228	18.4475	Western Cape
Psittacula krameri	Rose-ringed parakeet	Psittaculidae	Central Africa & South-east Asia	Bahrain, Belgium, Cuba, Egypt, France, Germany, Hong Kong, Iran, Iraq, Israel, Italy, Japan, Jordan, Kenya, Kuwait, Lebanon, Macao, Maldives, Mauritius, Netherlands, Oman, Portugal, Puerto Rico, Qatar, Saudi Arabia, Singapore, Slovenia,; South Africa, Spain, Syrian Arab Republic, Türkiye, United Arab Emirates, United Kingdom, United States, Venezuela, Yemen, Mozambique	Lost	Male	-34.1367	18.3933	Western Cape
Psittacula krameri	Rose-ringed parakeet	Psittaculidae	Central Africa & South-east Asia	Bahrain, Belgium, Cuba, Egypt, France, Germany, Hong Kong, Iran, Iraq, Israel, Italy, Japan, Jordan, Kenya, Kuwait, Lebanon, Macao, Maldives, Mauritius, Netherlands, Oman, Portugal, Puerto Rico, Qatar, Saudi Arabia, Singapore, Slovenia,; South Africa, Spain, Syrian Arab Republic, Türkiye, United Arab Emirates, United Kingdom, United States, Venezuela, Yemen, Mozambique	Lost	Female	-25.6941	27.2393	North West
Psittacula krameri	Rose-ringed parakeet	Psittaculidae	Central Africa & South-east Asia	Bahrain, Belgium, Cuba, Egypt, France, Germany, Hong Kong, Iran, Iraq, Israel, Italy, Japan, Jordan, Kenya, Kuwait, Lebanon, Macao, Maldives, Mauritius, Netherlands, Oman, Portugal, Puerto Rico, Qatar, Saudi Arabia, Singapore, Slovenia,; South Africa, Spain, Syrian Arab Republic, Türkiye, United Arab Emirates, United Kingdom, United States, Venezuela, Yemen, Mozambique	Lost	Male	-29.8905	30.8631	KwaZulu-Natal
Psittacula krameri	Rose-ringed parakeet	Psittaculidae	Central Africa & South-east Asia	Bahrain, Belgium, Cuba, Egypt, France, Germany, Hong Kong, Iran, Iraq, Israel, Italy, Japan, Jordan, Kenya, Kuwait, Lebanon, Macao, Maldives, Mauritius, Netherlands, Oman, Portugal, Puerto Rico, Qatar, Saudi Arabia, Singapore, Slovenia,; South Africa, Spain, Syrian Arab Republic, Türkiye, United Arab Emirates, United Kingdom, United States, Venezuela, Yemen, Mozambique	Lost	Male	-33.9305	18.4376	Western Cape
Psittacula krameri	Rose-ringed parakeet	Psittaculidae	Central Africa & South-east Asia	Bahrain, Belgium, Cuba, Egypt, France, Germany, Hong Kong, Iran, Iraq, Israel, Italy, Japan, Jordan, Kenya, Kuwait, Lebanon, Macao, Maldives, Mauritius, Netherlands, Oman, Portugal, Puerto Rico, Qatar, Saudi Arabia, Singapore, Slovenia,; South Africa, Spain, Syrian Arab Republic, Türkiye, United Arab Emirates, United Kingdom, United States, Venezuela, Yemen, Mozambique	Lost	Male	-29.9255	30.9927	KwaZulu-Natal
Psittacula krameri	Rose-ringed parakeet	Psittaculidae	Central Africa & South-east Asia	Bahrain, Belgium, Cuba, Egypt, France, Germany, Hong Kong, Iran, Iraq, Israel, Italy, Japan, Jordan, Kenya, Kuwait, Lebanon, Macao, Maldives, Mauritius, Netherlands, Oman, Portugal, Puerto Rico, Qatar, Saudi Arabia, Singapore, Slovenia,; South Africa, Spain, Syrian Arab Republic, Türkiye, United Arab Emirates, United Kingdom, United States, Venezuela, Yemen, Mozambique	Lost	Female	-29.6469	30.4258	KwaZulu-Natal
Psittacula krameri	Rose-ringed parakeet	Psittaculidae	Central Africa & South-east Asia	Bahrain, Belgium, Cuba, Egypt, France, Germany, Hong Kong, Iran, Iraq, Israel, Italy, Japan, Jordan, Kenya, Kuwait, Lebanon, Macao, Maldives, Mauritius, Netherlands, Oman, Portugal, Puerto Rico, Qatar, Saudi Arabia, Singapore, Slovenia,; South Africa, Spain, Syrian Arab Republic, Türkiye, United Arab Emirates, United Kingdom, United States, Venezuela, Yemen, Mozambique	Sighted	Male	-29.9236	31.0169	KwaZulu-Natal
Psittacula krameri	Rose-ringed parakeet	Psittaculidae	Central Africa & South-east Asia	Bahrain, Belgium, Cuba, Egypt, France, Germany, Hong Kong, Iran, Iraq, Israel, Italy, Japan, Jordan, Kenya, Kuwait, Lebanon, Macao, Maldives, Mauritius, Netherlands, Oman, Portugal, Puerto Rico, Qatar, Saudi Arabia, Singapore, Slovenia,; South Africa, Spain, Syrian Arab Republic, Türkiye, United Arab Emirates, United Kingdom, United States, Venezuela, Yemen, Mozambique	Lost	Male	-25.9621	27.8589	Gauteng
Psittacula krameri	Rose-ringed parakeet	Psittaculidae	Central Africa & South-east Asia	Bahrain, Belgium, Cuba, Egypt, France, Germany, Hong Kong, Iran, Iraq, Israel, Italy, Japan, Jordan, Kenya, Kuwait, Lebanon, Macao, Maldives, Mauritius, Netherlands, Oman, Portugal, Puerto Rico, Qatar, Saudi Arabia, Singapore, Slovenia,; South Africa, Spain, Syrian Arab Republic, Türkiye, United Arab Emirates, United Kingdom, United States, Venezuela, Yemen, Mozambique	Lost	Male	-25.9639	27.8706	Gauteng
Psittacula krameri	Rose-ringed parakeet	Psittaculidae	Central Africa & South-east Asia	Bahrain, Belgium, Cuba, Egypt, France, Germany, Hong Kong, Iran, Iraq, Israel, Italy, Japan, Jordan, Kenya, Kuwait, Lebanon, Macao, Maldives, Mauritius, Netherlands, Oman, Portugal, Puerto Rico, Qatar, Saudi Arabia, Singapore, Slovenia,; South Africa, Spain, Syrian Arab Republic, Türkiye, United Arab Emirates, United Kingdom, United States, Venezuela, Yemen, Mozambique	Lost	Male	-29.6488	31.0319	KwaZulu-Natal
Psittacula krameri	Rose-ringed parakeet	Psittaculidae	Central Africa & South-east Asia	Bahrain, Belgium, Cuba, Egypt, France, Germany, Hong Kong, Iran, Iraq, Israel, Italy, Japan, Jordan, Kenya, Kuwait, Lebanon, Macao, Maldives, Mauritius, Netherlands, Oman, Portugal, Puerto Rico, Qatar, Saudi Arabia, Singapore, Slovenia,; South Africa, Spain, Syrian Arab Republic, Türkiye, United Arab Emirates, United Kingdom, United States, Venezuela, Yemen, Mozambique	Lost	Male	-29.651	31.0327	KwaZulu-Natal
Psittacula krameri	Rose-ringed parakeet	Psittaculidae	Central Africa & South-east Asia	Bahrain, Belgium, Cuba, Egypt, France, Germany, Hong Kong, Iran, Iraq, Israel, Italy, Japan, Jordan, Kenya, Kuwait, Lebanon, Macao, Maldives, Mauritius, Netherlands, Oman, Portugal, Puerto Rico, Qatar, Saudi Arabia, Singapore, Slovenia,; South Africa, Spain, Syrian Arab Republic, Türkiye, United Arab Emirates, United Kingdom, United States, Venezuela, Yemen, Mozambique	Lost	Male	-25.761	28.3011	Gauteng
Psittacula krameri	Rose-ringed parakeet	Psittaculidae	Central Africa & South-east Asia	Bahrain, Belgium, Cuba, Egypt, France, Germany, Hong Kong, Iran, Iraq, Israel, Italy, Japan, Jordan, Kenya, Kuwait, Lebanon, Macao, Maldives, Mauritius, Netherlands, Oman, Portugal, Puerto Rico, Qatar, Saudi Arabia, Singapore, Slovenia,; South Africa, Spain, Syrian Arab Republic, Türkiye, United Arab Emirates, United Kingdom, United States, Venezuela, Yemen, Mozambique	Lost	Male	-33.9604	22.4795	Eastern Cape
Psittacula krameri	Rose-ringed parakeet	Psittaculidae	Central Africa & South-east Asia	Bahrain, Belgium, Cuba, Egypt, France, Germany, Hong Kong, Iran, Iraq, Israel, Italy, Japan, Jordan, Kenya, Kuwait, Lebanon, Macao, Maldives, Mauritius, Netherlands, Oman, Portugal, Puerto Rico, Qatar, Saudi Arabia, Singapore, Slovenia,; South Africa, Spain, Syrian Arab Republic, Türkiye, United Arab Emirates, United Kingdom, United States, Venezuela, Yemen, Mozambique	Lost	Male	-33.9374	18.7034	Western Cape
Psittacula krameri	Rose-ringed parakeet	Psittaculidae	Central Africa & Sosuth-east Asia	Bahrain, Belgium, Cuba, Egypt, France, Germany, Hong Kong, Iran, Iraq, Israel, Italy, Japan, Jordan, Kenya, Kuwait, Lebanon, Macao, Maldives, Mauritius, Netherlands, Oman, Portugal, Puerto Rico, Qatar, Saudi Arabia, Singapore, Slovenia,; South Africa, Spain, Syrian Arab Republic, Türkiye, United Arab Emirates, United Kingdom, United States, Venezuela, Yemen, Mozambique	Lost	Female	-26.0773	27.9582	Gauteng
Psittacula krameri	Rose-ringed parakeet	Psittaculidae	Central Africa & Sosuth-east Asia	Bahrain, Belgium, Cuba, Egypt, France, Germany, Hong Kong, Iran, Iraq, Israel, Italy, Japan, Jordan, Kenya, Kuwait, Lebanon, Macao, Maldives, Mauritius, Netherlands, Oman, Portugal, Puerto Rico, Qatar, Saudi Arabia, Singapore, Slovenia,; South Africa, Spain, Syrian Arab Republic, Türkiye, United Arab Emirates, United Kingdom, United States, Venezuela, Yemen, Mozambique	Lost	Male	-29.8378	31.0096	KwaZulu-Natal
Psittacula krameri	Rose-ringed parakeet	Psittaculidae	Central Africa & Sosuth-east Asia	Bahrain, Belgium, Cuba, Egypt, France, Germany, Hong Kong, Iran, Iraq, Israel, Italy, Japan, Jordan, Kenya, Kuwait, Lebanon, Macao, Maldives, Mauritius, Netherlands, Oman, Portugal, Puerto Rico, Qatar, Saudi Arabia, Singapore, Slovenia,; South Africa, Spain, Syrian Arab Republic, Türkiye, United Arab Emirates, United Kingdom, United States, Venezuela, Yemen, Mozambique	Lost	Male	-26.1572	28.2926	Gauteng
Psittacula krameri	Rose-ringed parakeet	Psittaculidae	Central Africa & Sosuth-east Asia	Bahrain, Belgium, Cuba, Egypt, France, Germany, Hong Kong, Iran, Iraq, Israel, Italy, Japan, Jordan, Kenya, Kuwait, Lebanon, Macao, Maldives, Mauritius, Netherlands, Oman, Portugal, Puerto Rico, Qatar, Saudi Arabia, Singapore, Slovenia,; South Africa, Spain, Syrian Arab Republic, Türkiye, United Arab Emirates, United Kingdom, United States, Venezuela, Yemen, Mozambique	Lost	Female	-26.1777	28.3074	Gauteng
Psittacula krameri	Rose-ringed parakeet	Psittaculidae	Central Africa & Sosuth-east Asia	Bahrain, Belgium, Cuba, Egypt, France, Germany, Hong Kong, Iran, Iraq, Israel, Italy, Japan, Jordan, Kenya, Kuwait, Lebanon, Macao, Maldives, Mauritius, Netherlands, Oman, Portugal, Puerto Rico, Qatar, Saudi Arabia, Singapore, Slovenia,; South Africa, Spain, Syrian Arab Republic, Türkiye, United Arab Emirates, United Kingdom, United States, Venezuela, Yemen, Mozambique	Lost	Female	-25.7807	28.3119	Gauteng
Psittacula krameri	Rose-ringed parakeet	Psittaculidae	Central Africa & Sosuth-east Asia	Bahrain, Belgium, Cuba, Egypt, France, Germany, Hong Kong, Iran, Iraq, Israel, Italy, Japan, Jordan, Kenya, Kuwait, Lebanon, Macao, Maldives, Mauritius, Netherlands, Oman, Portugal, Puerto Rico, Qatar, Saudi Arabia, Singapore, Slovenia,; South Africa, Spain, Syrian Arab Republic, Türkiye, United Arab Emirates, United Kingdom, United States, Venezuela, Yemen, Mozambique	Lost	Male	-26.2763	28.0395	Gauteng
Psittacula krameri	Rose-ringed parakeet	Psittaculidae	Central Africa & Sosuth-east Asia	Bahrain, Belgium, Cuba, Egypt, France, Germany, Hong Kong, Iran, Iraq, Israel, Italy, Japan, Jordan, Kenya, Kuwait, Lebanon, Macao, Maldives, Mauritius, Netherlands, Oman, Portugal, Puerto Rico, Qatar, Saudi Arabia, Singapore, Slovenia,; South Africa, Spain, Syrian Arab Republic, Türkiye, United Arab Emirates, United Kingdom, United States, Venezuela, Yemen, Mozambique	Lost	Male	-29.1546	26.1813	Free State
Psittacula krameri	Rose-ringed parakeet	Psittaculidae	Central Africa & Sosuth-east Asia	Bahrain, Belgium, Cuba, Egypt, France, Germany, Hong Kong, Iran, Iraq, Israel, Italy, Japan, Jordan, Kenya, Kuwait, Lebanon, Macao, Maldives, Mauritius, Netherlands, Oman, Portugal, Puerto Rico, Qatar, Saudi Arabia, Singapore, Slovenia,; South Africa, Spain, Syrian Arab Republic, Türkiye, United Arab Emirates, United Kingdom, United States, Venezuela, Yemen, Mozambique	Lost	Male	-26.1583	27.9199	Gauteng
Psittacula krameri	Rose-ringed parakeet	Psittaculidae	Central Africa & Sosuth-east Asia	Bahrain, Belgium, Cuba, Egypt, France, Germany, Hong Kong, Iran, Iraq, Israel, Italy, Japan, Jordan, Kenya, Kuwait, Lebanon, Macao, Maldives, Mauritius, Netherlands, Oman, Portugal, Puerto Rico, Qatar, Saudi Arabia, Singapore, Slovenia,; South Africa, Spain, Syrian Arab Republic, Türkiye, United Arab Emirates, United Kingdom, United States, Venezuela, Yemen, Mozambique	Lost	Male	-29.7642	30.8299	KwaZulu-Natal
Psittacula krameri	Rose-ringed parakeet	Psittaculidae	Central Africa & Sosuth-east Asia	Bahrain, Belgium, Cuba, Egypt, France, Germany, Hong Kong, Iran, Iraq, Israel, Italy, Japan, Jordan, Kenya, Kuwait, Lebanon, Macao, Maldives, Mauritius, Netherlands, Oman, Portugal, Puerto Rico, Qatar, Saudi Arabia, Singapore, Slovenia,; South Africa, Spain, Syrian Arab Republic, Türkiye, United Arab Emirates, United Kingdom, United States, Venezuela, Yemen, Mozambique	Lost	Male	-33.9026	18.5762	Western Cape
Psittacula krameri	Rose-ringed parakeet	Psittaculidae	Central Africa & Sosuth-east Asia	Bahrain, Belgium, Cuba, Egypt, France, Germany, Hong Kong, Iran, Iraq, Israel, Italy, Japan, Jordan, Kenya, Kuwait, Lebanon, Macao, Maldives, Mauritius, Netherlands, Oman, Portugal, Puerto Rico, Qatar, Saudi Arabia, Singapore, Slovenia,; South Africa, Spain, Syrian Arab Republic, Türkiye, United Arab Emirates, United Kingdom, United States, Venezuela, Yemen, Mozambique	Lost	Male	-25.8008	28.3066	Gauteng
Psittacula krameri	Rose-ringed parakeet	Psittaculidae	Central Africa & Sosuth-east Asia	Bahrain, Belgium, Cuba, Egypt, France, Germany, Hong Kong, Iran, Iraq, Israel, Italy, Japan, Jordan, Kenya, Kuwait, Lebanon, Macao, Maldives, Mauritius, Netherlands, Oman, Portugal, Puerto Rico, Qatar, Saudi Arabia, Singapore, Slovenia,; South Africa, Spain, Syrian Arab Republic, Türkiye, United Arab Emirates, United Kingdom, United States, Venezuela, Yemen, Mozambique	Sighted	Female	-25.8081	28.3276	Gauteng
Psittacula krameri	Rose-ringed parakeet	Psittaculidae	Central Africa & Sosuth-east Asia	Bahrain, Belgium, Cuba, Egypt, France, Germany, Hong Kong, Iran, Iraq, Israel, Italy, Japan, Jordan, Kenya, Kuwait, Lebanon, Macao, Maldives, Mauritius, Netherlands, Oman, Portugal, Puerto Rico, Qatar, Saudi Arabia, Singapore, Slovenia,; South Africa, Spain, Syrian Arab Republic, Türkiye, United Arab Emirates, United Kingdom, United States, Venezuela, Yemen, Mozambique	Lost	Male	-25.762	28.2171	Gauteng
Psittacula krameri	Rose-ringed parakeet	Psittaculidae	Central Africa & Sosuth-east Asia	Bahrain, Belgium, Cuba, Egypt, France, Germany, Hong Kong, Iran, Iraq, Israel, Italy, Japan, Jordan, Kenya, Kuwait, Lebanon, Macao, Maldives, Mauritius, Netherlands, Oman, Portugal, Puerto Rico, Qatar, Saudi Arabia, Singapore, Slovenia,; South Africa, Spain, Syrian Arab Republic, Türkiye, United Arab Emirates, United Kingdom, United States, Venezuela, Yemen, Mozambique	Lost	Female	-26.8376	26.6887	Gauteng
Psittacula krameri	Rose-ringed parakeet	Psittaculidae	Central Africa & Sosuth-east Asia	Bahrain, Belgium, Cuba, Egypt, France, Germany, Hong Kong, Iran, Iraq, Israel, Italy, Japan, Jordan, Kenya, Kuwait, Lebanon, Macao, Maldives, Mauritius, Netherlands, Oman, Portugal, Puerto Rico, Qatar, Saudi Arabia, Singapore, Slovenia,; South Africa, Spain, Syrian Arab Republic, Türkiye, United Arab Emirates, United Kingdom, United States, Venezuela, Yemen, Mozambique	Lost	Male	-33.9048	18.5742	Western Cape
Psittacula krameri	Rose-ringed parakeet	Psittaculidae	Central Africa & Sosuth-east Asia	Bahrain, Belgium, Cuba, Egypt, France, Germany, Hong Kong, Iran, Iraq, Israel, Italy, Japan, Jordan, Kenya, Kuwait, Lebanon, Macao, Maldives, Mauritius, Netherlands, Oman, Portugal, Puerto Rico, Qatar, Saudi Arabia, Singapore, Slovenia,; South Africa, Spain, Syrian Arab Republic, Türkiye, United Arab Emirates, United Kingdom, United States, Venezuela, Yemen, Mozambique	Lost	Female	-33.9047	18.5852	Western Cape
Psittacula krameri	Rose-ringed parakeet	Psittaculidae	Central Africa & Sosuth-east Asia	Bahrain, Belgium, Cuba, Egypt, France, Germany, Hong Kong, Iran, Iraq, Israel, Italy, Japan, Jordan, Kenya, Kuwait, Lebanon, Macao, Maldives, Mauritius, Netherlands, Oman, Portugal, Puerto Rico, Qatar, Saudi Arabia, Singapore, Slovenia,; South Africa, Spain, Syrian Arab Republic, Türkiye, United Arab Emirates, United Kingdom, United States, Venezuela, Yemen, Mozambique	Lost	Male	-25.7797	28.304	Gauteng
Psittacula krameri	Rose-ringed parakeet	Psittaculidae	Central Africa & Sosuth-east Asia	Bahrain, Belgium, Cuba, Egypt, France, Germany, Hong Kong, Iran, Iraq, Israel, Italy, Japan, Jordan, Kenya, Kuwait, Lebanon, Macao, Maldives, Mauritius, Netherlands, Oman, Portugal, Puerto Rico, Qatar, Saudi Arabia, Singapore, Slovenia,; South Africa, Spain, Syrian Arab Republic, Türkiye, United Arab Emirates, United Kingdom, United States, Venezuela, Yemen, Mozambique	Lost	Male	-33.9697	18.475	Western Cape
Psittacula krameri	Rose-ringed parakeet	Psittaculidae	Central Africa & Sosuth-east Asia	Bahrain, Belgium, Cuba, Egypt, France, Germany, Hong Kong, Iran, Iraq, Israel, Italy, Japan, Jordan, Kenya, Kuwait, Lebanon, Macao, Maldives, Mauritius, Netherlands, Oman, Portugal, Puerto Rico, Qatar, Saudi Arabia, Singapore, Slovenia,; South Africa, Spain, Syrian Arab Republic, Türkiye, United Arab Emirates, United Kingdom, United States, Venezuela, Yemen, Mozambique	Lost	Female	-26.2933	28.0627	Gauteng
Psittacula krameri	Rose-ringed parakeet	Psittaculidae	Central Africa & Sosuth-east Asia	Bahrain, Belgium, Cuba, Egypt, France, Germany, Hong Kong, Iran, Iraq, Israel, Italy, Japan, Jordan, Kenya, Kuwait, Lebanon, Macao, Maldives, Mauritius, Netherlands, Oman, Portugal, Puerto Rico, Qatar, Saudi Arabia, Singapore, Slovenia,; South Africa, Spain, Syrian Arab Republic, Türkiye, United Arab Emirates, United Kingdom, United States, Venezuela, Yemen, Mozambique	Sighted	Male	-26.2794	28.0415	Gauteng
Psittacula krameri	Rose-ringed parakeet	Psittaculidae	Central Africa & Sosuth-east Asia	Bahrain, Belgium, Cuba, Egypt, France, Germany, Hong Kong, Iran, Iraq, Israel, Italy, Japan, Jordan, Kenya, Kuwait, Lebanon, Macao, Maldives, Mauritius, Netherlands, Oman, Portugal, Puerto Rico, Qatar, Saudi Arabia, Singapore, Slovenia,; South Africa, Spain, Syrian Arab Republic, Türkiye, United Arab Emirates, United Kingdom, United States, Venezuela, Yemen, Mozambique	Lost	Male	-33.9392	18.4213	Western Cape
Psittacula krameri	Rose-ringed parakeet	Psittaculidae	Central Africa & Sosuth-east Asia	Bahrain, Belgium, Cuba, Egypt, France, Germany, Hong Kong, Iran, Iraq, Israel, Italy, Japan, Jordan, Kenya, Kuwait, Lebanon, Macao, Maldives, Mauritius, Netherlands, Oman, Portugal, Puerto Rico, Qatar, Saudi Arabia, Singapore, Slovenia,; South Africa, Spain, Syrian Arab Republic, Türkiye, United Arab Emirates, United Kingdom, United States, Venezuela, Yemen, Mozambique	Lost	Male	-34.1715	18.8456	Western Cape
Psittacula krameri	Rose-ringed parakeet	Psittaculidae	Central Africa & Sosuth-east Asia	Bahrain, Belgium, Cuba, Egypt, France, Germany, Hong Kong, Iran, Iraq, Israel, Italy, Japan, Jordan, Kenya, Kuwait, Lebanon, Macao, Maldives, Mauritius, Netherlands, Oman, Portugal, Puerto Rico, Qatar, Saudi Arabia, Singapore, Slovenia,; South Africa, Spain, Syrian Arab Republic, Türkiye, United Arab Emirates, United Kingdom, United States, Venezuela, Yemen, Mozambique	Lost	Female	-34.0418	18.5108	Western Cape
Psittacula krameri	Rose-ringed parakeet	Psittaculidae	Central Africa & Sosuth-east Asia	Bahrain, Belgium, Cuba, Egypt, France, Germany, Hong Kong, Iran, Iraq, Israel, Italy, Japan, Jordan, Kenya, Kuwait, Lebanon, Macao, Maldives, Mauritius, Netherlands, Oman, Portugal, Puerto Rico, Qatar, Saudi Arabia, Singapore, Slovenia,; South Africa, Spain, Syrian Arab Republic, Türkiye, United Arab Emirates, United Kingdom, United States, Venezuela, Yemen, Mozambique	Stolen	Female	-29.6617	31.0408	KwaZulu-Natal
Psittacula krameri	Rose-ringed parakeet	Psittaculidae	Central Africa & Sosuth-east Asia	Bahrain, Belgium, Cuba, Egypt, France, Germany, Hong Kong, Iran, Iraq, Israel, Italy, Japan, Jordan, Kenya, Kuwait, Lebanon, Macao, Maldives, Mauritius, Netherlands, Oman, Portugal, Puerto Rico, Qatar, Saudi Arabia, Singapore, Slovenia,; South Africa, Spain, Syrian Arab Republic, Türkiye, United Arab Emirates, United Kingdom, United States, Venezuela, Yemen, Mozambique	Lost	Female	-33.8289	18.4954	Western Cape
Psittacula krameri	Rose-ringed parakeet	Psittaculidae	Central Africa & Sosuth-east Asia	Bahrain, Belgium, Cuba, Egypt, France, Germany, Hong Kong, Iran, Iraq, Israel, Italy, Japan, Jordan, Kenya, Kuwait, Lebanon, Macao, Maldives, Mauritius, Netherlands, Oman, Portugal, Puerto Rico, Qatar, Saudi Arabia, Singapore, Slovenia,; South Africa, Spain, Syrian Arab Republic, Türkiye, United Arab Emirates, United Kingdom, United States, Venezuela, Yemen, Mozambique	Lost	Female	-26.2622	28.2922	Gauteng
Psittacula krameri	Rose-ringed parakeet	Psittaculidae	Central Africa & Sosuth-east Asia	Bahrain, Belgium, Cuba, Egypt, France, Germany, Hong Kong, Iran, Iraq, Israel, Italy, Japan, Jordan, Kenya, Kuwait, Lebanon, Macao, Maldives, Mauritius, Netherlands, Oman, Portugal, Puerto Rico, Qatar, Saudi Arabia, Singapore, Slovenia,; South Africa, Spain, Syrian Arab Republic, Türkiye, United Arab Emirates, United Kingdom, United States, Venezuela, Yemen, Mozambique	Lost	Male	-29.6302	30.4189	KwaZulu-Natal
Psittacula krameri	Rose-ringed parakeet	Psittaculidae	Central Africa & Sosuth-east Asia	Bahrain, Belgium, Cuba, Egypt, France, Germany, Hong Kong, Iran, Iraq, Israel, Italy, Japan, Jordan, Kenya, Kuwait, Lebanon, Macao, Maldives, Mauritius, Netherlands, Oman, Portugal, Puerto Rico, Qatar, Saudi Arabia, Singapore, Slovenia,; South Africa, Spain, Syrian Arab Republic, Türkiye, United Arab Emirates, United Kingdom, United States, Venezuela, Yemen, Mozambique	stolen	Male	-29.7958	30.393	KwaZulu-Natal
Psittacula krameri	Rose-ringed parakeet	Psittaculidae	Central Africa & Sosuth-east Asia	Bahrain, Belgium, Cuba, Egypt, France, Germany, Hong Kong, Iran, Iraq, Israel, Italy, Japan, Jordan, Kenya, Kuwait, Lebanon, Macao, Maldives, Mauritius, Netherlands, Oman, Portugal, Puerto Rico, Qatar, Saudi Arabia, Singapore, Slovenia,; South Africa, Spain, Syrian Arab Republic, Türkiye, United Arab Emirates, United Kingdom, United States, Venezuela, Yemen, Mozambique	Lost	Male	-29.4724	30.2247	KwaZulu-Natal
Psittacula krameri	Rose-ringed parakeet	Psittaculidae	Central Africa & Sosuth-east Asia	Bahrain, Belgium, Cuba, Egypt, France, Germany, Hong Kong, Iran, Iraq, Israel, Italy, Japan, Jordan, Kenya, Kuwait, Lebanon, Macao, Maldives, Mauritius, Netherlands, Oman, Portugal, Puerto Rico, Qatar, Saudi Arabia, Singapore, Slovenia,; South Africa, Spain, Syrian Arab Republic, Türkiye, United Arab Emirates, United Kingdom, United States, Venezuela, Yemen, Mozambique	Lost	Male	-33.9458	25.4868	Eastern Cape
Psittacula krameri	Rose-ringed parakeet	Psittaculidae	Central Africa & Sosuth-east Asia	Bahrain, Belgium, Cuba, Egypt, France, Germany, Hong Kong, Iran, Iraq, Israel, Italy, Japan, Jordan, Kenya, Kuwait, Lebanon, Macao, Maldives, Mauritius, Netherlands, Oman, Portugal, Puerto Rico, Qatar, Saudi Arabia, Singapore, Slovenia,; South Africa, Spain, Syrian Arab Republic, Türkiye, United Arab Emirates, United Kingdom, United States, Venezuela, Yemen, Mozambique	Lost	Female	-33.9119	18.6045	Western Cape
Psittacula krameri	Rose-ringed parakeet	Psittaculidae	Central Africa & Sosuth-east Asia	Bahrain, Belgium, Cuba, Egypt, France, Germany, Hong Kong, Iran, Iraq, Israel, Italy, Japan, Jordan, Kenya, Kuwait, Lebanon, Macao, Maldives, Mauritius, Netherlands, Oman, Portugal, Puerto Rico, Qatar, Saudi Arabia, Singapore, Slovenia,; South Africa, Spain, Syrian Arab Republic, Türkiye, United Arab Emirates, United Kingdom, United States, Venezuela, Yemen, Mozambique	Lost	Female	-29.8007	30.8205	KwaZulu-Natal
Psittacula krameri	Rose-ringed parakeet	Psittaculidae	Central Africa & Sosuth-east Asia	Bahrain, Belgium, Cuba, Egypt, France, Germany, Hong Kong, Iran, Iraq, Israel, Italy, Japan, Jordan, Kenya, Kuwait, Lebanon, Macao, Maldives, Mauritius, Netherlands, Oman, Portugal, Puerto Rico, Qatar, Saudi Arabia, Singapore, Slovenia,; South Africa, Spain, Syrian Arab Republic, Türkiye, United Arab Emirates, United Kingdom, United States, Venezuela, Yemen, Mozambique	Lost	Female	-33.876	18.726	Western Cape
Psittacula krameri	Rose-ringed parakeet	Psittaculidae	Central Africa & Sosuth-east Asia	Bahrain, Belgium, Cuba, Egypt, France, Germany, Hong Kong, Iran, Iraq, Israel, Italy, Japan, Jordan, Kenya, Kuwait, Lebanon, Macao, Maldives, Mauritius, Netherlands, Oman, Portugal, Puerto Rico, Qatar, Saudi Arabia, Singapore, Slovenia,; South Africa, Spain, Syrian Arab Republic, Türkiye, United Arab Emirates, United Kingdom, United States, Venezuela, Yemen, Mozambique	Lost	Male	-33.9308	18.6873	Western Cape
Psittacula krameri	Rose-ringed parakeet	Psittaculidae	Central Africa & Sosuth-east Asia	Bahrain, Belgium, Cuba, Egypt, France, Germany, Hong Kong, Iran, Iraq, Israel, Italy, Japan, Jordan, Kenya, Kuwait, Lebanon, Macao, Maldives, Mauritius, Netherlands, Oman, Portugal, Puerto Rico, Qatar, Saudi Arabia, Singapore, Slovenia,; South Africa, Spain, Syrian Arab Republic, Türkiye, United Arab Emirates, United Kingdom, United States, Venezuela, Yemen, Mozambique	Sighted	Male	-34.1219	18.3946	Western Cape
Psittacula krameri	Rose-ringed parakeet	Psittaculidae	Central Africa & Sosuth-east Asia	Bahrain, Belgium, Cuba, Egypt, France, Germany, Hong Kong, Iran, Iraq, Israel, Italy, Japan, Jordan, Kenya, Kuwait, Lebanon, Macao, Maldives, Mauritius, Netherlands, Oman, Portugal, Puerto Rico, Qatar, Saudi Arabia, Singapore, Slovenia,; South Africa, Spain, Syrian Arab Republic, Türkiye, United Arab Emirates, United Kingdom, United States, Venezuela, Yemen, Mozambique	Lost	Male	-26.1835	28.2847	Gauteng
Psittacula krameri	Rose-ringed parakeet	Psittaculidae	Central Africa & Sosuth-east Asia	Bahrain, Belgium, Cuba, Egypt, France, Germany, Hong Kong, Iran, Iraq, Israel, Italy, Japan, Jordan, Kenya, Kuwait, Lebanon, Macao, Maldives, Mauritius, Netherlands, Oman, Portugal, Puerto Rico, Qatar, Saudi Arabia, Singapore, Slovenia,; South Africa, Spain, Syrian Arab Republic, Türkiye, United Arab Emirates, United Kingdom, United States, Venezuela, Yemen, Mozambique	Lost	Female	-29.6171	30.4312	KwaZulu-Natal
Psittacula krameri	Rose-ringed parakeet	Psittaculidae	Central Africa & Sosuth-east Asia	Bahrain, Belgium, Cuba, Egypt, France, Germany, Hong Kong, Iran, Iraq, Israel, Italy, Japan, Jordan, Kenya, Kuwait, Lebanon, Macao, Maldives, Mauritius, Netherlands, Oman, Portugal, Puerto Rico, Qatar, Saudi Arabia, Singapore, Slovenia,; South Africa, Spain, Syrian Arab Republic, Türkiye, United Arab Emirates, United Kingdom, United States, Venezuela, Yemen, Mozambique	Lost	Male	-26.151	27.9625	Gauteng
Psittacula krameri	Rose-ringed parakeet	Psittaculidae	Central Africa & Sosuth-east Asia	Bahrain, Belgium, Cuba, Egypt, France, Germany, Hong Kong, Iran, Iraq, Israel, Italy, Japan, Jordan, Kenya, Kuwait, Lebanon, Macao, Maldives, Mauritius, Netherlands, Oman, Portugal, Puerto Rico, Qatar, Saudi Arabia, Singapore, Slovenia,; South Africa, Spain, Syrian Arab Republic, Türkiye, United Arab Emirates, United Kingdom, United States, Venezuela, Yemen, Mozambique	Lost	Male	-29.6499	31.0535	KwaZulu-Natal
Psittacula krameri	Rose-ringed parakeet	Psittaculidae	Central Africa & Sosuth-east Asia	Bahrain, Belgium, Cuba, Egypt, France, Germany, Hong Kong, Iran, Iraq, Israel, Italy, Japan, Jordan, Kenya, Kuwait, Lebanon, Macao, Maldives, Mauritius, Netherlands, Oman, Portugal, Puerto Rico, Qatar, Saudi Arabia, Singapore, Slovenia,; South Africa, Spain, Syrian Arab Republic, Türkiye, United Arab Emirates, United Kingdom, United States, Venezuela, Yemen, Mozambique	Lost	Male	-29.642	31.0402	KwaZulu-Natal
Psittacula krameri	Rose-ringed parakeet	Psittaculidae	Central Africa & Sosuth-east Asia	Bahrain, Belgium, Cuba, Egypt, France, Germany, Hong Kong, Iran, Iraq, Israel, Italy, Japan, Jordan, Kenya, Kuwait, Lebanon, Macao, Maldives, Mauritius, Netherlands, Oman, Portugal, Puerto Rico, Qatar, Saudi Arabia, Singapore, Slovenia,; South Africa, Spain, Syrian Arab Republic, Türkiye, United Arab Emirates, United Kingdom, United States, Venezuela, Yemen, Mozambique	Lost	Female	-25.7643	28.2914	Gauteng
Psittacula krameri	Rose-ringed parakeet	Psittaculidae	Central Africa & Sosuth-east Asia	Bahrain, Belgium, Cuba, Egypt, France, Germany, Hong Kong, Iran, Iraq, Israel, Italy, Japan, Jordan, Kenya, Kuwait, Lebanon, Macao, Maldives, Mauritius, Netherlands, Oman, Portugal, Puerto Rico, Qatar, Saudi Arabia, Singapore, Slovenia,; South Africa, Spain, Syrian Arab Republic, Türkiye, United Arab Emirates, United Kingdom, United States, Venezuela, Yemen, Mozambique	Stolen	Male	-29.6548	31.0001	KwaZulu-Natal
Psittacula krameri	Rose-ringed parakeet	Psittaculidae	Central Africa & Sosuth-east Asia	Bahrain, Belgium, Cuba, Egypt, France, Germany, Hong Kong, Iran, Iraq, Israel, Italy, Japan, Jordan, Kenya, Kuwait, Lebanon, Macao, Maldives, Mauritius, Netherlands, Oman, Portugal, Puerto Rico, Qatar, Saudi Arabia, Singapore, Slovenia,; South Africa, Spain, Syrian Arab Republic, Türkiye, United Arab Emirates, United Kingdom, United States, Venezuela, Yemen, Mozambique	Lost	Male	-26.1967	27.9969	Gauteng
Psittacula krameri	Rose-ringed parakeet	Psittaculidae	Central Africa & Sosuth-east Asia	Bahrain, Belgium, Cuba, Egypt, France, Germany, Hong Kong, Iran, Iraq, Israel, Italy, Japan, Jordan, Kenya, Kuwait, Lebanon, Macao, Maldives, Mauritius, Netherlands, Oman, Portugal, Puerto Rico, Qatar, Saudi Arabia, Singapore, Slovenia,; South Africa, Spain, Syrian Arab Republic, Türkiye, United Arab Emirates, United Kingdom, United States, Venezuela, Yemen, Mozambique	Lost	Male	-26.2076	28.0183	Gauteng
Psittacula krameri	Rose-ringed parakeet	Psittaculidae	Central Africa & Sosuth-east Asia	Bahrain, Belgium, Cuba, Egypt, France, Germany, Hong Kong, Iran, Iraq, Israel, Italy, Japan, Jordan, Kenya, Kuwait, Lebanon, Macao, Maldives, Mauritius, Netherlands, Oman, Portugal, Puerto Rico, Qatar, Saudi Arabia, Singapore, Slovenia,; South Africa, Spain, Syrian Arab Republic, Türkiye, United Arab Emirates, United Kingdom, United States, Venezuela, Yemen, Mozambique	Lost	Male	-26.3171	28.111	Gauteng
Psittacula krameri	Rose-ringed parakeet	Psittaculidae	Central Africa & Sosuth-east Asia	Bahrain, Belgium, Cuba, Egypt, France, Germany, Hong Kong, Iran, Iraq, Israel, Italy, Japan, Jordan, Kenya, Kuwait, Lebanon, Macao, Maldives, Mauritius, Netherlands, Oman, Portugal, Puerto Rico, Qatar, Saudi Arabia, Singapore, Slovenia,; South Africa, Spain, Syrian Arab Republic, Türkiye, United Arab Emirates, United Kingdom, United States, Venezuela, Yemen, Mozambique	Lost	Female	-29.7803	30.8325	KwaZulu-Natal
Psittacula krameri	Rose-ringed parakeet	Psittaculidae	Central Africa & Sosuth-east Asia	Bahrain, Belgium, Cuba, Egypt, France, Germany, Hong Kong, Iran, Iraq, Israel, Italy, Japan, Jordan, Kenya, Kuwait, Lebanon, Macao, Maldives, Mauritius, Netherlands, Oman, Portugal, Puerto Rico, Qatar, Saudi Arabia, Singapore, Slovenia,; South Africa, Spain, Syrian Arab Republic, Türkiye, United Arab Emirates, United Kingdom, United States, Venezuela, Yemen, Mozambique	Lost	Male	-29.9635	30.9763	KwaZulu-Natal
Psittacula krameri	Rose-ringed parakeet	Psittaculidae	Central Africa & Sosuth-east Asia	Bahrain, Belgium, Cuba, Egypt, France, Germany, Hong Kong, Iran, Iraq, Israel, Italy, Japan, Jordan, Kenya, Kuwait, Lebanon, Macao, Maldives, Mauritius, Netherlands, Oman, Portugal, Puerto Rico, Qatar, Saudi Arabia, Singapore, Slovenia,; South Africa, Spain, Syrian Arab Republic, Türkiye, United Arab Emirates, United Kingdom, United States, Venezuela, Yemen, Mozambique	Lost	Male	-29.9623	30.979	KwaZulu-Natal
Psittacula krameri	Rose-ringed parakeet	Psittaculidae	Central Africa & Sosuth-east Asia	Bahrain, Belgium, Cuba, Egypt, France, Germany, Hong Kong, Iran, Iraq, Israel, Italy, Japan, Jordan, Kenya, Kuwait, Lebanon, Macao, Maldives, Mauritius, Netherlands, Oman, Portugal, Puerto Rico, Qatar, Saudi Arabia, Singapore, Slovenia,; South Africa, Spain, Syrian Arab Republic, Türkiye, United Arab Emirates, United Kingdom, United States, Venezuela, Yemen, Mozambique	Sighted	Female	-34.1049	18.8403	Western Cape
Psittacula krameri	Rose-ringed parakeet	Psittaculidae	Central Africa & Sosuth-east Asia	Bahrain, Belgium, Cuba, Egypt, France, Germany, Hong Kong, Iran, Iraq, Israel, Italy, Japan, Jordan, Kenya, Kuwait, Lebanon, Macao, Maldives, Mauritius, Netherlands, Oman, Portugal, Puerto Rico, Qatar, Saudi Arabia, Singapore, Slovenia,; South Africa, Spain, Syrian Arab Republic, Türkiye, United Arab Emirates, United Kingdom, United States, Venezuela, Yemen, Mozambique	Lost	Female	-29.9508	30.9574	KwaZulu-Natal
Psittacula krameri	Rose-ringed parakeet	Psittaculidae	Central Africa & Sosuth-east Asia	Bahrain, Belgium, Cuba, Egypt, France, Germany, Hong Kong, Iran, Iraq, Israel, Italy, Japan, Jordan, Kenya, Kuwait, Lebanon, Macao, Maldives, Mauritius, Netherlands, Oman, Portugal, Puerto Rico, Qatar, Saudi Arabia, Singapore, Slovenia,; South Africa, Spain, Syrian Arab Republic, Türkiye, United Arab Emirates, United Kingdom, United States, Venezuela, Yemen, Mozambique	Lost	Male	-26.2391	28.0868	Gauteng
Psittacula krameri	Rose-ringed parakeet	Psittaculidae	Central Africa & Sosuth-east Asia	Bahrain, Belgium, Cuba, Egypt, France, Germany, Hong Kong, Iran, Iraq, Israel, Italy, Japan, Jordan, Kenya, Kuwait, Lebanon, Macao, Maldives, Mauritius, Netherlands, Oman, Portugal, Puerto Rico, Qatar, Saudi Arabia, Singapore, Slovenia,; South Africa, Spain, Syrian Arab Republic, Türkiye, United Arab Emirates, United Kingdom, United States, Venezuela, Yemen, Mozambique	Lost	Male	-29.7442	30.6815	KwaZulu-Natal
Psittacula krameri	Rose-ringed parakeet	Psittaculidae	Central Africa & Sosuth-east Asia	Bahrain, Belgium, Cuba, Egypt, France, Germany, Hong Kong, Iran, Iraq, Israel, Italy, Japan, Jordan, Kenya, Kuwait, Lebanon, Macao, Maldives, Mauritius, Netherlands, Oman, Portugal, Puerto Rico, Qatar, Saudi Arabia, Singapore, Slovenia,; South Africa, Spain, Syrian Arab Republic, Türkiye, United Arab Emirates, United Kingdom, United States, Venezuela, Yemen, Mozambique	Lost	Male	-25.7778	29.4587	Mpumalanga
Psittacula krameri	Rose-ringed parakeet	Psittaculidae	Central Africa & Sosuth-east Asia	Bahrain, Belgium, Cuba, Egypt, France, Germany, Hong Kong, Iran, Iraq, Israel, Italy, Japan, Jordan, Kenya, Kuwait, Lebanon, Macao, Maldives, Mauritius, Netherlands, Oman, Portugal, Puerto Rico, Qatar, Saudi Arabia, Singapore, Slovenia,; South Africa, Spain, Syrian Arab Republic, Türkiye, United Arab Emirates, United Kingdom, United States, Venezuela, Yemen, Mozambique	Sighted	Female	-33.9804	18.4694	Western Cape
Psittacula krameri	Rose-ringed parakeet	Psittaculidae	Central Africa & Sosuth-east Asia	Bahrain, Belgium, Cuba, Egypt, France, Germany, Hong Kong, Iran, Iraq, Israel, Italy, Japan, Jordan, Kenya, Kuwait, Lebanon, Macao, Maldives, Mauritius, Netherlands, Oman, Portugal, Puerto Rico, Qatar, Saudi Arabia, Singapore, Slovenia,; South Africa, Spain, Syrian Arab Republic, Türkiye, United Arab Emirates, United Kingdom, United States, Venezuela, Yemen, Mozambique	Lost	Male	-26.157	27.9794	Gauteng
Psittacula krameri	Rose-ringed parakeet	Psittaculidae	Central Africa & Sosuth-east Asia	Bahrain, Belgium, Cuba, Egypt, France, Germany, Hong Kong, Iran, Iraq, Israel, Italy, Japan, Jordan, Kenya, Kuwait, Lebanon, Macao, Maldives, Mauritius, Netherlands, Oman, Portugal, Puerto Rico, Qatar, Saudi Arabia, Singapore, Slovenia,; South Africa, Spain, Syrian Arab Republic, Türkiye, United Arab Emirates, United Kingdom, United States, Venezuela, Yemen, Mozambique	Lost	Female	-29.7017	30.9953	KwaZulu-Natal
Psittacula krameri	Rose-ringed parakeet	Psittaculidae	Central Africa & Sosuth-east Asia	Bahrain, Belgium, Cuba, Egypt, France, Germany, Hong Kong, Iran, Iraq, Israel, Italy, Japan, Jordan, Kenya, Kuwait, Lebanon, Macao, Maldives, Mauritius, Netherlands, Oman, Portugal, Puerto Rico, Qatar, Saudi Arabia, Singapore, Slovenia,; South Africa, Spain, Syrian Arab Republic, Türkiye, United Arab Emirates, United Kingdom, United States, Venezuela, Yemen, Mozambique	Lost	Male	-29.5613	30.3951	KwaZulu-Natal
Psittacula krameri	Rose-ringed parakeet	Psittaculidae	Central Africa & Sosuth-east Asia	Bahrain, Belgium, Cuba, Egypt, France, Germany, Hong Kong, Iran, Iraq, Israel, Italy, Japan, Jordan, Kenya, Kuwait, Lebanon, Macao, Maldives, Mauritius, Netherlands, Oman, Portugal, Puerto Rico, Qatar, Saudi Arabia, Singapore, Slovenia,; South Africa, Spain, Syrian Arab Republic, Türkiye, United Arab Emirates, United Kingdom, United States, Venezuela, Yemen, Mozambique	Lost	Male	-26.1701	28.3218	Gauteng
Psittacula krameri	Rose-ringed parakeet	Psittaculidae	Central Africa & Sosuth-east Asia	Bahrain, Belgium, Cuba, Egypt, France, Germany, Hong Kong, Iran, Iraq, Israel, Italy, Japan, Jordan, Kenya, Kuwait, Lebanon, Macao, Maldives, Mauritius, Netherlands, Oman, Portugal, Puerto Rico, Qatar, Saudi Arabia, Singapore, Slovenia,; South Africa, Spain, Syrian Arab Republic, Türkiye, United Arab Emirates, United Kingdom, United States, Venezuela, Yemen, Mozambique	Lost	Female	-29.7411	30.93	KwaZulu-Natal
Psittacula krameri	Rose-ringed parakeet	Psittaculidae	Central Africa & Sosuth-east Asia	Bahrain, Belgium, Cuba, Egypt, France, Germany, Hong Kong, Iran, Iraq, Israel, Italy, Japan, Jordan, Kenya, Kuwait, Lebanon, Macao, Maldives, Mauritius, Netherlands, Oman, Portugal, Puerto Rico, Qatar, Saudi Arabia, Singapore, Slovenia,; South Africa, Spain, Syrian Arab Republic, Türkiye, United Arab Emirates, United Kingdom, United States, Venezuela, Yemen, Mozambique	Lost	Male	-33.9564	18.49	Western Cape
Psittacula krameri	Rose-ringed parakeet	Psittaculidae	Central Africa & Sosuth-east Asia	Bahrain, Belgium, Cuba, Egypt, France, Germany, Hong Kong, Iran, Iraq, Israel, Italy, Japan, Jordan, Kenya, Kuwait, Lebanon, Macao, Maldives, Mauritius, Netherlands, Oman, Portugal, Puerto Rico, Qatar, Saudi Arabia, Singapore, Slovenia,; South Africa, Spain, Syrian Arab Republic, Türkiye, United Arab Emirates, United Kingdom, United States, Venezuela, Yemen, Mozambique	Lost	Female	-26.1639	28.0857	Gauteng
Psittacula krameri	Rose-ringed parakeet	Psittaculidae	Central Africa & Sosuth-east Asia	Bahrain, Belgium, Cuba, Egypt, France, Germany, Hong Kong, Iran, Iraq, Israel, Italy, Japan, Jordan, Kenya, Kuwait, Lebanon, Macao, Maldives, Mauritius, Netherlands, Oman, Portugal, Puerto Rico, Qatar, Saudi Arabia, Singapore, Slovenia,; South Africa, Spain, Syrian Arab Republic, Türkiye, United Arab Emirates, United Kingdom, United States, Venezuela, Yemen, Mozambique	Lost	Female	-26.1586	28.0964	Gauteng
Psittacula krameri	Rose-ringed parakeet	Psittaculidae	Central Africa & Sosuth-east Asia	Bahrain, Belgium, Cuba, Egypt, France, Germany, Hong Kong, Iran, Iraq, Israel, Italy, Japan, Jordan, Kenya, Kuwait, Lebanon, Macao, Maldives, Mauritius, Netherlands, Oman, Portugal, Puerto Rico, Qatar, Saudi Arabia, Singapore, Slovenia,; South Africa, Spain, Syrian Arab Republic, Türkiye, United Arab Emirates, United Kingdom, United States, Venezuela, Yemen, Mozambique	Lost	Female	-29.6734	31.033	KwaZulu-Natal
Psittacula krameri	Rose-ringed parakeet	Psittaculidae	Central Africa & Sosuth-east Asia	Bahrain, Belgium, Cuba, Egypt, France, Germany, Hong Kong, Iran, Iraq, Israel, Italy, Japan, Jordan, Kenya, Kuwait, Lebanon, Macao, Maldives, Mauritius, Netherlands, Oman, Portugal, Puerto Rico, Qatar, Saudi Arabia, Singapore, Slovenia,; South Africa, Spain, Syrian Arab Republic, Türkiye, United Arab Emirates, United Kingdom, United States, Venezuela, Yemen, Mozambique	Lost	Male	-33.8125	18.5027	Western Cape
Psittacula krameri	Rose-ringed parakeet	Psittaculidae	Central Africa & Sosuth-east Asia	Bahrain, Belgium, Cuba, Egypt, France, Germany, Hong Kong, Iran, Iraq, Israel, Italy, Japan, Jordan, Kenya, Kuwait, Lebanon, Macao, Maldives, Mauritius, Netherlands, Oman, Portugal, Puerto Rico, Qatar, Saudi Arabia, Singapore, Slovenia,; South Africa, Spain, Syrian Arab Republic, Türkiye, United Arab Emirates, United Kingdom, United States, Venezuela, Yemen, Mozambique	Lost	Male	-33.8757	18.5668	Western Cape
Psittacula krameri	Rose-ringed parakeet	Psittaculidae	Central Africa & Sosuth-east Asia	Bahrain, Belgium, Cuba, Egypt, France, Germany, Hong Kong, Iran, Iraq, Israel, Italy, Japan, Jordan, Kenya, Kuwait, Lebanon, Macao, Maldives, Mauritius, Netherlands, Oman, Portugal, Puerto Rico, Qatar, Saudi Arabia, Singapore, Slovenia,; South Africa, Spain, Syrian Arab Republic, Türkiye, United Arab Emirates, United Kingdom, United States, Venezuela, Yemen, Mozambique	Lost	Female	-34.0643	18.5264	Western Cape
Psittacula krameri	Rose-ringed parakeet	Psittaculidae	Central Africa & Sosuth-east Asia	Bahrain, Belgium, Cuba, Egypt, France, Germany, Hong Kong, Iran, Iraq, Israel, Italy, Japan, Jordan, Kenya, Kuwait, Lebanon, Macao, Maldives, Mauritius, Netherlands, Oman, Portugal, Puerto Rico, Qatar, Saudi Arabia, Singapore, Slovenia,; South Africa, Spain, Syrian Arab Republic, Türkiye, United Arab Emirates, United Kingdom, United States, Venezuela, Yemen, Mozambique	Lost	Female	-34.0702	23.3682	Eastern Cape
Psittacula krameri	Rose-ringed parakeet	Psittaculidae	Central Africa & Sosuth-east Asia	Bahrain, Belgium, Cuba, Egypt, France, Germany, Hong Kong, Iran, Iraq, Israel, Italy, Japan, Jordan, Kenya, Kuwait, Lebanon, Macao, Maldives, Mauritius, Netherlands, Oman, Portugal, Puerto Rico, Qatar, Saudi Arabia, Singapore, Slovenia,; South Africa, Spain, Syrian Arab Republic, Türkiye, United Arab Emirates, United Kingdom, United States, Venezuela, Yemen, Mozambique	Lost	Male	-34.0265	18.4827	Western Cape
Psittacula krameri	Rose-ringed parakeet	Psittaculidae	Central Africa & Sosuth-east Asia	Bahrain, Belgium, Cuba, Egypt, France, Germany, Hong Kong, Iran, Iraq, Israel, Italy, Japan, Jordan, Kenya, Kuwait, Lebanon, Macao, Maldives, Mauritius, Netherlands, Oman, Portugal, Puerto Rico, Qatar, Saudi Arabia, Singapore, Slovenia,; South Africa, Spain, Syrian Arab Republic, Türkiye, United Arab Emirates, United Kingdom, United States, Venezuela, Yemen, Mozambique	Lost	Male	-34.0199	18.4606	Western Cape
Psittacula krameri	Rose-ringed parakeet	Psittaculidae	Central Africa & Sosuth-east Asia	Bahrain, Belgium, Cuba, Egypt, France, Germany, Hong Kong, Iran, Iraq, Israel, Italy, Japan, Jordan, Kenya, Kuwait, Lebanon, Macao, Maldives, Mauritius, Netherlands, Oman, Portugal, Puerto Rico, Qatar, Saudi Arabia, Singapore, Slovenia,; South Africa, Spain, Syrian Arab Republic, Türkiye, United Arab Emirates, United Kingdom, United States, Venezuela, Yemen, Mozambique	Lost	Female	-23.9037	29.4575	Limpopo
Psittacula krameri	Rose-ringed parakeet	Psittaculidae	Central Africa & Sosuth-east Asia	Bahrain, Belgium, Cuba, Egypt, France, Germany, Hong Kong, Iran, Iraq, Israel, Italy, Japan, Jordan, Kenya, Kuwait, Lebanon, Macao, Maldives, Mauritius, Netherlands, Oman, Portugal, Puerto Rico, Qatar, Saudi Arabia, Singapore, Slovenia,; South Africa, Spain, Syrian Arab Republic, Türkiye, United Arab Emirates, United Kingdom, United States, Venezuela, Yemen, Mozambique	Sighted	Male	-26.1055	28.2892	Gauteng
Psittacula krameri	Rose-ringed parakeet	Psittaculidae	Central Africa & Sosuth-east Asia	Bahrain, Belgium, Cuba, Egypt, France, Germany, Hong Kong, Iran, Iraq, Israel, Italy, Japan, Jordan, Kenya, Kuwait, Lebanon, Macao, Maldives, Mauritius, Netherlands, Oman, Portugal, Puerto Rico, Qatar, Saudi Arabia, Singapore, Slovenia,; South Africa, Spain, Syrian Arab Republic, Türkiye, United Arab Emirates, United Kingdom, United States, Venezuela, Yemen, Mozambique	Lost	Female	-33.8799	25.5226	Eastern Cape
Psittacula krameri	Rose-ringed parakeet	Psittaculidae	Central Africa & Sosuth-east Asia	Bahrain, Belgium, Cuba, Egypt, France, Germany, Hong Kong, Iran, Iraq, Israel, Italy, Japan, Jordan, Kenya, Kuwait, Lebanon, Macao, Maldives, Mauritius, Netherlands, Oman, Portugal, Puerto Rico, Qatar, Saudi Arabia, Singapore, Slovenia,; South Africa, Spain, Syrian Arab Republic, Türkiye, United Arab Emirates, United Kingdom, United States, Venezuela, Yemen, Mozambique	Lost	Male	-33.8932	25.5855	Eastern Cape
Psittacula krameri	Rose-ringed parakeet	Psittaculidae	Central Africa & Sosuth-east Asia	Bahrain, Belgium, Cuba, Egypt, France, Germany, Hong Kong, Iran, Iraq, Israel, Italy, Japan, Jordan, Kenya, Kuwait, Lebanon, Macao, Maldives, Mauritius, Netherlands, Oman, Portugal, Puerto Rico, Qatar, Saudi Arabia, Singapore, Slovenia,; South Africa, Spain, Syrian Arab Republic, Türkiye, United Arab Emirates, United Kingdom, United States, Venezuela, Yemen, Mozambique	Lost	Male	-25.6685	28.1702	Gauteng
Psittacula krameri	Rose-ringed parakeet	Psittaculidae	Central Africa & Sosuth-east Asia	Bahrain, Belgium, Cuba, Egypt, France, Germany, Hong Kong, Iran, Iraq, Israel, Italy, Japan, Jordan, Kenya, Kuwait, Lebanon, Macao, Maldives, Mauritius, Netherlands, Oman, Portugal, Puerto Rico, Qatar, Saudi Arabia, Singapore, Slovenia,; South Africa, Spain, Syrian Arab Republic, Türkiye, United Arab Emirates, United Kingdom, United States, Venezuela, Yemen, Mozambique	Lost	Male	-25.7086	28.2748	Gauteng
Psittacula krameri	Rose-ringed parakeet	Psittaculidae	Central Africa & Sosuth-east Asia	Bahrain, Belgium, Cuba, Egypt, France, Germany, Hong Kong, Iran, Iraq, Israel, Italy, Japan, Jordan, Kenya, Kuwait, Lebanon, Macao, Maldives, Mauritius, Netherlands, Oman, Portugal, Puerto Rico, Qatar, Saudi Arabia, Singapore, Slovenia,; South Africa, Spain, Syrian Arab Republic, Türkiye, United Arab Emirates, United Kingdom, United States, Venezuela, Yemen, Mozambique	Lost	Male	-26.1963	28.1387	Gauteng
Psittacula krameri	Rose-ringed parakeet	Psittaculidae	Central Africa & Sosuth-east Asia	Bahrain, Belgium, Cuba, Egypt, France, Germany, Hong Kong, Iran, Iraq, Israel, Italy, Japan, Jordan, Kenya, Kuwait, Lebanon, Macao, Maldives, Mauritius, Netherlands, Oman, Portugal, Puerto Rico, Qatar, Saudi Arabia, Singapore, Slovenia,; South Africa, Spain, Syrian Arab Republic, Türkiye, United Arab Emirates, United Kingdom, United States, Venezuela, Yemen, Mozambique	Lost	Female	-29.8937	30.8716	KwaZulu-Natal
Psittacula krameri	Rose-ringed parakeet	Psittaculidae	Central Africa & Sosuth-east Asia	Bahrain, Belgium, Cuba, Egypt, France, Germany, Hong Kong, Iran, Iraq, Israel, Italy, Japan, Jordan, Kenya, Kuwait, Lebanon, Macao, Maldives, Mauritius, Netherlands, Oman, Portugal, Puerto Rico, Qatar, Saudi Arabia, Singapore, Slovenia,; South Africa, Spain, Syrian Arab Republic, Türkiye, United Arab Emirates, United Kingdom, United States, Venezuela, Yemen, Mozambique	Lost	Male	-25.7262	28.249	Gauteng
Psittacula krameri	Rose-ringed parakeet	Psittaculidae	Central Africa & Sosuth-east Asia	Bahrain, Belgium, Cuba, Egypt, France, Germany, Hong Kong, Iran, Iraq, Israel, Italy, Japan, Jordan, Kenya, Kuwait, Lebanon, Macao, Maldives, Mauritius, Netherlands, Oman, Portugal, Puerto Rico, Qatar, Saudi Arabia, Singapore, Slovenia,; South Africa, Spain, Syrian Arab Republic, Türkiye, United Arab Emirates, United Kingdom, United States, Venezuela, Yemen, Mozambique	Lost	Male	-26.1254	27.9983	Gauteng
Psittacula krameri	Rose-ringed parakeet	Psittaculidae	Central Africa & Sosuth-east Asia	Bahrain, Belgium, Cuba, Egypt, France, Germany, Hong Kong, Iran, Iraq, Israel, Italy, Japan, Jordan, Kenya, Kuwait, Lebanon, Macao, Maldives, Mauritius, Netherlands, Oman, Portugal, Puerto Rico, Qatar, Saudi Arabia, Singapore, Slovenia,; South Africa, Spain, Syrian Arab Republic, Türkiye, United Arab Emirates, United Kingdom, United States, Venezuela, Yemen, Mozambique	Lost	Male	-33.9451	25.499	Eastern Cape
Psittacula krameri	Rose-ringed parakeet	Psittaculidae	Central Africa & Sosuth-east Asia	Bahrain, Belgium, Cuba, Egypt, France, Germany, Hong Kong, Iran, Iraq, Israel, Italy, Japan, Jordan, Kenya, Kuwait, Lebanon, Macao, Maldives, Mauritius, Netherlands, Oman, Portugal, Puerto Rico, Qatar, Saudi Arabia, Singapore, Slovenia,; South Africa, Spain, Syrian Arab Republic, Türkiye, United Arab Emirates, United Kingdom, United States, Venezuela, Yemen, Mozambique	Lost	Male	-26.2633	27.9976	Gauteng
Psittacula krameri	Rose-ringed parakeet	Psittaculidae	Central Africa & Sosuth-east Asia	Bahrain, Belgium, Cuba, Egypt, France, Germany, Hong Kong, Iran, Iraq, Israel, Italy, Japan, Jordan, Kenya, Kuwait, Lebanon, Macao, Maldives, Mauritius, Netherlands, Oman, Portugal, Puerto Rico, Qatar, Saudi Arabia, Singapore, Slovenia,; South Africa, Spain, Syrian Arab Republic, Türkiye, United Arab Emirates, United Kingdom, United States, Venezuela, Yemen, Mozambique	Lost	Female	-25.8344	28.2579	Gauteng
Psittacula krameri	Rose-ringed parakeet	Psittaculidae	Central Africa & Sosuth-east Asia	Bahrain, Belgium, Cuba, Egypt, France, Germany, Hong Kong, Iran, Iraq, Israel, Italy, Japan, Jordan, Kenya, Kuwait, Lebanon, Macao, Maldives, Mauritius, Netherlands, Oman, Portugal, Puerto Rico, Qatar, Saudi Arabia, Singapore, Slovenia,; South Africa, Spain, Syrian Arab Republic, Türkiye, United Arab Emirates, United Kingdom, United States, Venezuela, Yemen, Mozambique	Lost	Female	-25.8477	28.2684	Gauteng
Psittacula krameri	Rose-ringed parakeet	Psittaculidae	Central Africa & Sosuth-east Asia	Bahrain, Belgium, Cuba, Egypt, France, Germany, Hong Kong, Iran, Iraq, Israel, Italy, Japan, Jordan, Kenya, Kuwait, Lebanon, Macao, Maldives, Mauritius, Netherlands, Oman, Portugal, Puerto Rico, Qatar, Saudi Arabia, Singapore, Slovenia,; South Africa, Spain, Syrian Arab Republic, Türkiye, United Arab Emirates, United Kingdom, United States, Venezuela, Yemen, Mozambique	Lost	Male	-26.0454	28.0539	Gauteng
Psittacula krameri	Rose-ringed parakeet	Psittaculidae	Central Africa & Sosuth-east Asia	Bahrain, Belgium, Cuba, Egypt, France, Germany, Hong Kong, Iran, Iraq, Israel, Italy, Japan, Jordan, Kenya, Kuwait, Lebanon, Macao, Maldives, Mauritius, Netherlands, Oman, Portugal, Puerto Rico, Qatar, Saudi Arabia, Singapore, Slovenia,; South Africa, Spain, Syrian Arab Republic, Türkiye, United Arab Emirates, United Kingdom, United States, Venezuela, Yemen, Mozambique	Lost	Male	-26.0538	28.0384	Gauteng
Psittacula krameri	Rose-ringed parakeet	Psittaculidae	Central Africa & Sosuth-east Asia	Bahrain, Belgium, Cuba, Egypt, France, Germany, Hong Kong, Iran, Iraq, Israel, Italy, Japan, Jordan, Kenya, Kuwait, Lebanon, Macao, Maldives, Mauritius, Netherlands, Oman, Portugal, Puerto Rico, Qatar, Saudi Arabia, Singapore, Slovenia,; South Africa, Spain, Syrian Arab Republic, Türkiye, United Arab Emirates, United Kingdom, United States, Venezuela, Yemen, Mozambique	Lost	Female	-25.7049	27.2407	North West
Psittacula krameri	Rose-ringed parakeet	Psittaculidae	Central Africa & Sosuth-east Asia	Bahrain, Belgium, Cuba, Egypt, France, Germany, Hong Kong, Iran, Iraq, Israel, Italy, Japan, Jordan, Kenya, Kuwait, Lebanon, Macao, Maldives, Mauritius, Netherlands, Oman, Portugal, Puerto Rico, Qatar, Saudi Arabia, Singapore, Slovenia,; South Africa, Spain, Syrian Arab Republic, Türkiye, United Arab Emirates, United Kingdom, United States, Venezuela, Yemen, Mozambique	Lost	Male	-29.7056	30.9983	KwaZulu-Natal
Psittacula krameri	Rose-ringed parakeet	Psittaculidae	Central Africa & Sosuth-east Asia	Bahrain, Belgium, Cuba, Egypt, France, Germany, Hong Kong, Iran, Iraq, Israel, Italy, Japan, Jordan, Kenya, Kuwait, Lebanon, Macao, Maldives, Mauritius, Netherlands, Oman, Portugal, Puerto Rico, Qatar, Saudi Arabia, Singapore, Slovenia,; South Africa, Spain, Syrian Arab Republic, Türkiye, United Arab Emirates, United Kingdom, United States, Venezuela, Yemen, Mozambique	Lost	Male	-26.1647	28.3493	Gauteng
Psittacula krameri	Rose-ringed parakeet	Psittaculidae	Central Africa & Sosuth-east Asia	Bahrain, Belgium, Cuba, Egypt, France, Germany, Hong Kong, Iran, Iraq, Israel, Italy, Japan, Jordan, Kenya, Kuwait, Lebanon, Macao, Maldives, Mauritius, Netherlands, Oman, Portugal, Puerto Rico, Qatar, Saudi Arabia, Singapore, Slovenia,; South Africa, Spain, Syrian Arab Republic, Türkiye, United Arab Emirates, United Kingdom, United States, Venezuela, Yemen, Mozambique	Lost	Male	-34.0759	18.8787	Western Cape
Psittacula krameri	Rose-ringed parakeet	Psittaculidae	Central Africa & Sosuth-east Asia	Bahrain, Belgium, Cuba, Egypt, France, Germany, Hong Kong, Iran, Iraq, Israel, Italy, Japan, Jordan, Kenya, Kuwait, Lebanon, Macao, Maldives, Mauritius, Netherlands, Oman, Portugal, Puerto Rico, Qatar, Saudi Arabia, Singapore, Slovenia,; South Africa, Spain, Syrian Arab Republic, Türkiye, United Arab Emirates, United Kingdom, United States, Venezuela, Yemen, Mozambique	Lost	Male	-26.12	28.0447	Gauteng
Psittacula krameri	Rose-ringed parakeet	Psittaculidae	Central Africa & Sosuth-east Asia	Bahrain, Belgium, Cuba, Egypt, France, Germany, Hong Kong, Iran, Iraq, Israel, Italy, Japan, Jordan, Kenya, Kuwait, Lebanon, Macao, Maldives, Mauritius, Netherlands, Oman, Portugal, Puerto Rico, Qatar, Saudi Arabia, Singapore, Slovenia,; South Africa, Spain, Syrian Arab Republic, Türkiye, United Arab Emirates, United Kingdom, United States, Venezuela, Yemen, Mozambique	Lost	Male	-26.0681	28.0312	Gauteng
Psittacula krameri	Rose-ringed parakeet	Psittaculidae	Central Africa & Sosuth-east Asia	Bahrain, Belgium, Cuba, Egypt, France, Germany, Hong Kong, Iran, Iraq, Israel, Italy, Japan, Jordan, Kenya, Kuwait, Lebanon, Macao, Maldives, Mauritius, Netherlands, Oman, Portugal, Puerto Rico, Qatar, Saudi Arabia, Singapore, Slovenia,; South Africa, Spain, Syrian Arab Republic, Türkiye, United Arab Emirates, United Kingdom, United States, Venezuela, Yemen, Mozambique	Lost	Male	-26.0376	28.0386	Gauteng
Psittacula krameri	Rose-ringed parakeet	Psittaculidae	Central Africa & Sosuth-east Asia	Bahrain, Belgium, Cuba, Egypt, France, Germany, Hong Kong, Iran, Iraq, Israel, Italy, Japan, Jordan, Kenya, Kuwait, Lebanon, Macao, Maldives, Mauritius, Netherlands, Oman, Portugal, Puerto Rico, Qatar, Saudi Arabia, Singapore, Slovenia,; South Africa, Spain, Syrian Arab Republic, Türkiye, United Arab Emirates, United Kingdom, United States, Venezuela, Yemen, Mozambique	Lost	Female	-33.9152	18.3926	Western Cape
Psittacula krameri	Rose-ringed parakeet	Psittaculidae	Central Africa & Sosuth-east Asia	Bahrain, Belgium, Cuba, Egypt, France, Germany, Hong Kong, Iran, Iraq, Israel, Italy, Japan, Jordan, Kenya, Kuwait, Lebanon, Macao, Maldives, Mauritius, Netherlands, Oman, Portugal, Puerto Rico, Qatar, Saudi Arabia, Singapore, Slovenia,; South Africa, Spain, Syrian Arab Republic, Türkiye, United Arab Emirates, United Kingdom, United States, Venezuela, Yemen, Mozambique	Lost	Male	-34.1283	18.4117	Western Cape
Psittacula krameri	Rose-ringed parakeet	Psittaculidae	Central Africa & Sosuth-east Asia	Bahrain, Belgium, Cuba, Egypt, France, Germany, Hong Kong, Iran, Iraq, Israel, Italy, Japan, Jordan, Kenya, Kuwait, Lebanon, Macao, Maldives, Mauritius, Netherlands, Oman, Portugal, Puerto Rico, Qatar, Saudi Arabia, Singapore, Slovenia,; South Africa, Spain, Syrian Arab Republic, Türkiye, United Arab Emirates, United Kingdom, United States, Venezuela, Yemen, Mozambique	Lost	Female	-34.0479	18.504	Western Cape
Psittacula krameri	Rose-ringed parakeet	Psittaculidae	Central Africa & Sosuth-east Asia	Bahrain, Belgium, Cuba, Egypt, France, Germany, Hong Kong, Iran, Iraq, Israel, Italy, Japan, Jordan, Kenya, Kuwait, Lebanon, Macao, Maldives, Mauritius, Netherlands, Oman, Portugal, Puerto Rico, Qatar, Saudi Arabia, Singapore, Slovenia,; South Africa, Spain, Syrian Arab Republic, Türkiye, United Arab Emirates, United Kingdom, United States, Venezuela, Yemen, Mozambique	Lost	Female	-33.9121	18.6002	Western Cape
Psittacula krameri	Rose-ringed parakeet	Psittaculidae	Central Africa & Sosuth-east Asia	Bahrain, Belgium, Cuba, Egypt, France, Germany, Hong Kong, Iran, Iraq, Israel, Italy, Japan, Jordan, Kenya, Kuwait, Lebanon, Macao, Maldives, Mauritius, Netherlands, Oman, Portugal, Puerto Rico, Qatar, Saudi Arabia, Singapore, Slovenia,; South Africa, Spain, Syrian Arab Republic, Türkiye, United Arab Emirates, United Kingdom, United States, Venezuela, Yemen, Mozambique	Lost	Male	-34.8042	20.0518	Western Cape
Psittacula krameri	Rose-ringed parakeet	Psittaculidae	Central Africa & Sosuth-east Asia	Bahrain, Belgium, Cuba, Egypt, France, Germany, Hong Kong, Iran, Iraq, Israel, Italy, Japan, Jordan, Kenya, Kuwait, Lebanon, Macao, Maldives, Mauritius, Netherlands, Oman, Portugal, Puerto Rico, Qatar, Saudi Arabia, Singapore, Slovenia,; South Africa, Spain, Syrian Arab Republic, Türkiye, United Arab Emirates, United Kingdom, United States, Venezuela, Yemen, Mozambique	Sighted	Male	-34.1212	18.3959	Western Cape
Psittacula krameri	Rose-ringed parakeet	Psittaculidae	Central Africa & Sosuth-east Asia	Bahrain, Belgium, Cuba, Egypt, France, Germany, Hong Kong, Iran, Iraq, Israel, Italy, Japan, Jordan, Kenya, Kuwait, Lebanon, Macao, Maldives, Mauritius, Netherlands, Oman, Portugal, Puerto Rico, Qatar, Saudi Arabia, Singapore, Slovenia,; South Africa, Spain, Syrian Arab Republic, Türkiye, United Arab Emirates, United Kingdom, United States, Venezuela, Yemen, Mozambique	Sighted	Male	-34.1264	18.3844	Western Cape
Psittacula krameri	Rose-ringed parakeet	Psittaculidae	Central Africa & Sosuth-east Asia	Bahrain, Belgium, Cuba, Egypt, France, Germany, Hong Kong, Iran, Iraq, Israel, Italy, Japan, Jordan, Kenya, Kuwait, Lebanon, Macao, Maldives, Mauritius, Netherlands, Oman, Portugal, Puerto Rico, Qatar, Saudi Arabia, Singapore, Slovenia,; South Africa, Spain, Syrian Arab Republic, Türkiye, United Arab Emirates, United Kingdom, United States, Venezuela, Yemen, Mozambique	Lost	Male	-33.9088	18.5442	Western Cape
Psittacula krameri	Rose-ringed parakeet	Psittaculidae	Central Africa & Sosuth-east Asia	Bahrain, Belgium, Cuba, Egypt, France, Germany, Hong Kong, Iran, Iraq, Israel, Italy, Japan, Jordan, Kenya, Kuwait, Lebanon, Macao, Maldives, Mauritius, Netherlands, Oman, Portugal, Puerto Rico, Qatar, Saudi Arabia, Singapore, Slovenia,; South Africa, Spain, Syrian Arab Republic, Türkiye, United Arab Emirates, United Kingdom, United States, Venezuela, Yemen, Mozambique	Lost	Female	-26.1127	27.9401	Gauteng
Psittacula krameri	Rose-ringed parakeet	Psittaculidae	Central Africa & Sosuth-east Asia	Bahrain, Belgium, Cuba, Egypt, France, Germany, Hong Kong, Iran, Iraq, Israel, Italy, Japan, Jordan, Kenya, Kuwait, Lebanon, Macao, Maldives, Mauritius, Netherlands, Oman, Portugal, Puerto Rico, Qatar, Saudi Arabia, Singapore, Slovenia,; South Africa, Spain, Syrian Arab Republic, Türkiye, United Arab Emirates, United Kingdom, United States, Venezuela, Yemen, Mozambique	Lost	Male	-26.153	28.0936	Gauteng
Psittacula krameri	Rose-ringed parakeet	Psittaculidae	Central Africa & Sosuth-east Asia	Bahrain, Belgium, Cuba, Egypt, France, Germany, Hong Kong, Iran, Iraq, Israel, Italy, Japan, Jordan, Kenya, Kuwait, Lebanon, Macao, Maldives, Mauritius, Netherlands, Oman, Portugal, Puerto Rico, Qatar, Saudi Arabia, Singapore, Slovenia,; South Africa, Spain, Syrian Arab Republic, Türkiye, United Arab Emirates, United Kingdom, United States, Venezuela, Yemen, Mozambique	Lost	Female	-25.666	28.1614	Gauteng
Psittacula krameri	Rose-ringed parakeet	Psittaculidae	Central Africa & Sosuth-east Asia	Bahrain, Belgium, Cuba, Egypt, France, Germany, Hong Kong, Iran, Iraq, Israel, Italy, Japan, Jordan, Kenya, Kuwait, Lebanon, Macao, Maldives, Mauritius, Netherlands, Oman, Portugal, Puerto Rico, Qatar, Saudi Arabia, Singapore, Slovenia,; South Africa, Spain, Syrian Arab Republic, Türkiye, United Arab Emirates, United Kingdom, United States, Venezuela, Yemen, Mozambique	Lost	Male	-33.8322	18.5096	Western Cape
Psittacula krameri	Rose-ringed parakeet	Psittaculidae	Central Africa & Sosuth-east Asia	Bahrain, Belgium, Cuba, Egypt, France, Germany, Hong Kong, Iran, Iraq, Israel, Italy, Japan, Jordan, Kenya, Kuwait, Lebanon, Macao, Maldives, Mauritius, Netherlands, Oman, Portugal, Puerto Rico, Qatar, Saudi Arabia, Singapore, Slovenia,; South Africa, Spain, Syrian Arab Republic, Türkiye, United Arab Emirates, United Kingdom, United States, Venezuela, Yemen, Mozambique	Lost	Female	-33.8262	18.498	Western Cape
Psittacula krameri	Rose-ringed parakeet	Psittaculidae	Central Africa & Sosuth-east Asia	Bahrain, Belgium, Cuba, Egypt, France, Germany, Hong Kong, Iran, Iraq, Israel, Italy, Japan, Jordan, Kenya, Kuwait, Lebanon, Macao, Maldives, Mauritius, Netherlands, Oman, Portugal, Puerto Rico, Qatar, Saudi Arabia, Singapore, Slovenia,; South Africa, Spain, Syrian Arab Republic, Türkiye, United Arab Emirates, United Kingdom, United States, Venezuela, Yemen, Mozambique	Lost	Female	-29.6701	31.0206	KwaZulu-Natal
Psittacula krameri	Rose-ringed parakeet	Psittaculidae	Central Africa & Sosuth-east Asia	Bahrain, Belgium, Cuba, Egypt, France, Germany, Hong Kong, Iran, Iraq, Israel, Italy, Japan, Jordan, Kenya, Kuwait, Lebanon, Macao, Maldives, Mauritius, Netherlands, Oman, Portugal, Puerto Rico, Qatar, Saudi Arabia, Singapore, Slovenia,; South Africa, Spain, Syrian Arab Republic, Türkiye, United Arab Emirates, United Kingdom, United States, Venezuela, Yemen, Mozambique	Lost	Male	-29.7881	30.7652	KwaZulu-Natal
Psittacula krameri	Rose-ringed parakeet	Psittaculidae	Central Africa & Sosuth-east Asia	Bahrain, Belgium, Cuba, Egypt, France, Germany, Hong Kong, Iran, Iraq, Israel, Italy, Japan, Jordan, Kenya, Kuwait, Lebanon, Macao, Maldives, Mauritius, Netherlands, Oman, Portugal, Puerto Rico, Qatar, Saudi Arabia, Singapore, Slovenia,; South Africa, Spain, Syrian Arab Republic, Türkiye, United Arab Emirates, United Kingdom, United States, Venezuela, Yemen, Mozambique	Lost	Male	-29.9264	30.893	KwaZulu-Natal
Psittacula krameri	Rose-ringed parakeet	Psittaculidae	Central Africa & Sosuth-east Asia	Bahrain, Belgium, Cuba, Egypt, France, Germany, Hong Kong, Iran, Iraq, Israel, Italy, Japan, Jordan, Kenya, Kuwait, Lebanon, Macao, Maldives, Mauritius, Netherlands, Oman, Portugal, Puerto Rico, Qatar, Saudi Arabia, Singapore, Slovenia,; South Africa, Spain, Syrian Arab Republic, Türkiye, United Arab Emirates, United Kingdom, United States, Venezuela, Yemen, Mozambique	Sighted	Female	-34.1697	22.0997	Eastern Cape
Psittacula krameri	Rose-ringed parakeet	Psittaculidae	Central Africa & Sosuth-east Asia	Bahrain, Belgium, Cuba, Egypt, France, Germany, Hong Kong, Iran, Iraq, Israel, Italy, Japan, Jordan, Kenya, Kuwait, Lebanon, Macao, Maldives, Mauritius, Netherlands, Oman, Portugal, Puerto Rico, Qatar, Saudi Arabia, Singapore, Slovenia,; South Africa, Spain, Syrian Arab Republic, Türkiye, United Arab Emirates, United Kingdom, United States, Venezuela, Yemen, Mozambique	Lost	Female	-26.6885	27.8289	Gauteng
Psittacula krameri	Rose-ringed parakeet	Psittaculidae	Central Africa & Sosuth-east Asia	Bahrain, Belgium, Cuba, Egypt, France, Germany, Hong Kong, Iran, Iraq, Israel, Italy, Japan, Jordan, Kenya, Kuwait, Lebanon, Macao, Maldives, Mauritius, Netherlands, Oman, Portugal, Puerto Rico, Qatar, Saudi Arabia, Singapore, Slovenia,; South Africa, Spain, Syrian Arab Republic, Türkiye, United Arab Emirates, United Kingdom, United States, Venezuela, Yemen, Mozambique	Lost	Male	-33.9653	18.5422	Western Cape
Psittacula krameri	Rose-ringed parakeet	Psittaculidae	Central Africa & Sosuth-east Asia	Bahrain, Belgium, Cuba, Egypt, France, Germany, Hong Kong, Iran, Iraq, Israel, Italy, Japan, Jordan, Kenya, Kuwait, Lebanon, Macao, Maldives, Mauritius, Netherlands, Oman, Portugal, Puerto Rico, Qatar, Saudi Arabia, Singapore, Slovenia,; South Africa, Spain, Syrian Arab Republic, Türkiye, United Arab Emirates, United Kingdom, United States, Venezuela, Yemen, Mozambique	Lost	Male	-33.8748	18.6681	Western Cape
Psittacula krameri	Rose-ringed parakeet	Psittaculidae	Central Africa & Sosuth-east Asia	Bahrain, Belgium, Cuba, Egypt, France, Germany, Hong Kong, Iran, Iraq, Israel, Italy, Japan, Jordan, Kenya, Kuwait, Lebanon, Macao, Maldives, Mauritius, Netherlands, Oman, Portugal, Puerto Rico, Qatar, Saudi Arabia, Singapore, Slovenia,; South Africa, Spain, Syrian Arab Republic, Türkiye, United Arab Emirates, United Kingdom, United States, Venezuela, Yemen, Mozambique	Lost	Male	-26.1145	28.1525	Gauteng
Psittacula krameri	Rose-ringed parakeet	Psittaculidae	Central Africa & Sosuth-east Asia	Bahrain, Belgium, Cuba, Egypt, France, Germany, Hong Kong, Iran, Iraq, Israel, Italy, Japan, Jordan, Kenya, Kuwait, Lebanon, Macao, Maldives, Mauritius, Netherlands, Oman, Portugal, Puerto Rico, Qatar, Saudi Arabia, Singapore, Slovenia,; South Africa, Spain, Syrian Arab Republic, Türkiye, United Arab Emirates, United Kingdom, United States, Venezuela, Yemen, Mozambique	Lost	Male	-26.1112	28.1532	Gauteng
Psittacula krameri	Rose-ringed parakeet	Psittaculidae	Central Africa & Sosuth-east Asia	Bahrain, Belgium, Cuba, Egypt, France, Germany, Hong Kong, Iran, Iraq, Israel, Italy, Japan, Jordan, Kenya, Kuwait, Lebanon, Macao, Maldives, Mauritius, Netherlands, Oman, Portugal, Puerto Rico, Qatar, Saudi Arabia, Singapore, Slovenia,; South Africa, Spain, Syrian Arab Republic, Türkiye, United Arab Emirates, United Kingdom, United States, Venezuela, Yemen, Mozambique	Lost	Female	-25.6954	28.2462	Gauteng
Psittacula krameri	Rose-ringed parakeet	Psittaculidae	Central Africa & Sosuth-east Asia	Bahrain, Belgium, Cuba, Egypt, France, Germany, Hong Kong, Iran, Iraq, Israel, Italy, Japan, Jordan, Kenya, Kuwait, Lebanon, Macao, Maldives, Mauritius, Netherlands, Oman, Portugal, Puerto Rico, Qatar, Saudi Arabia, Singapore, Slovenia,; South Africa, Spain, Syrian Arab Republic, Türkiye, United Arab Emirates, United Kingdom, United States, Venezuela, Yemen, Mozambique	Lost	Male	-25.6996	28.2457	Gauteng
Psittacula krameri	Rose-ringed parakeet	Psittaculidae	Central Africa & Sosuth-east Asia	Bahrain, Belgium, Cuba, Egypt, France, Germany, Hong Kong, Iran, Iraq, Israel, Italy, Japan, Jordan, Kenya, Kuwait, Lebanon, Macao, Maldives, Mauritius, Netherlands, Oman, Portugal, Puerto Rico, Qatar, Saudi Arabia, Singapore, Slovenia,; South Africa, Spain, Syrian Arab Republic, Türkiye, United Arab Emirates, United Kingdom, United States, Venezuela, Yemen, Mozambique	Lost	Male	-29.1043	26.2069	Free State
Psittacula krameri	Rose-ringed parakeet	Psittaculidae	Central Africa & Sosuth-east Asia	Bahrain, Belgium, Cuba, Egypt, France, Germany, Hong Kong, Iran, Iraq, Israel, Italy, Japan, Jordan, Kenya, Kuwait, Lebanon, Macao, Maldives, Mauritius, Netherlands, Oman, Portugal, Puerto Rico, Qatar, Saudi Arabia, Singapore, Slovenia,; South Africa, Spain, Syrian Arab Republic, Türkiye, United Arab Emirates, United Kingdom, United States, Venezuela, Yemen, Mozambique	Lost	Female	-34.0575	18.6029	Western Cape
Psittacula krameri	Rose-ringed parakeet	Psittaculidae	Central Africa & Sosuth-east Asia	Bahrain, Belgium, Cuba, Egypt, France, Germany, Hong Kong, Iran, Iraq, Israel, Italy, Japan, Jordan, Kenya, Kuwait, Lebanon, Macao, Maldives, Mauritius, Netherlands, Oman, Portugal, Puerto Rico, Qatar, Saudi Arabia, Singapore, Slovenia,; South Africa, Spain, Syrian Arab Republic, Türkiye, United Arab Emirates, United Kingdom, United States, Venezuela, Yemen, Mozambique	Lost	Female	-34.0471	18.5947	Western Cape
Psittacula krameri	Rose-ringed parakeet	Psittaculidae	Central Africa & Sosuth-east Asia	Bahrain, Belgium, Cuba, Egypt, France, Germany, Hong Kong, Iran, Iraq, Israel, Italy, Japan, Jordan, Kenya, Kuwait, Lebanon, Macao, Maldives, Mauritius, Netherlands, Oman, Portugal, Puerto Rico, Qatar, Saudi Arabia, Singapore, Slovenia,; South Africa, Spain, Syrian Arab Republic, Türkiye, United Arab Emirates, United Kingdom, United States, Venezuela, Yemen, Mozambique	Lost	Male	-29.705	30.9911	KwaZulu-Natal
Psittacula krameri	Rose-ringed parakeet	Psittaculidae	Central Africa & Sosuth-east Asia	Bahrain, Belgium, Cuba, Egypt, France, Germany, Hong Kong, Iran, Iraq, Israel, Italy, Japan, Jordan, Kenya, Kuwait, Lebanon, Macao, Maldives, Mauritius, Netherlands, Oman, Portugal, Puerto Rico, Qatar, Saudi Arabia, Singapore, Slovenia,; South Africa, Spain, Syrian Arab Republic, Türkiye, United Arab Emirates, United Kingdom, United States, Venezuela, Yemen, Mozambique	Lost	Male	-33.951	25.5655	Eastern Cape
Psittacula krameri	Rose-ringed parakeet	Psittaculidae	Central Africa & Sosuth-east Asia	Bahrain, Belgium, Cuba, Egypt, France, Germany, Hong Kong, Iran, Iraq, Israel, Italy, Japan, Jordan, Kenya, Kuwait, Lebanon, Macao, Maldives, Mauritius, Netherlands, Oman, Portugal, Puerto Rico, Qatar, Saudi Arabia, Singapore, Slovenia,; South Africa, Spain, Syrian Arab Republic, Türkiye, United Arab Emirates, United Kingdom, United States, Venezuela, Yemen, Mozambique	Lost	Male	-26.2577	28.0131
Psittacula krameri	Rose-ringed parakeet	Psittaculidae	Central Africa & Sosuth-east Asia	Bahrain, Belgium, Cuba, Egypt, France, Germany, Hong Kong, Iran, Iraq, Israel, Italy, Japan, Jordan, Kenya, Kuwait, Lebanon, Macao, Maldives, Mauritius, Netherlands, Oman, Portugal, Puerto Rico, Qatar, Saudi Arabia, Singapore, Slovenia,; South Africa, Spain, Syrian Arab Republic, Türkiye, United Arab Emirates, United Kingdom, United States, Venezuela, Yemen, Mozambique	Lost	Female	-26.1444	27.8311	Gauteng
Psittacula krameri	Rose-ringed parakeet	Psittaculidae	Central Africa & Sosuth-east Asia	Bahrain, Belgium, Cuba, Egypt, France, Germany, Hong Kong, Iran, Iraq, Israel, Italy, Japan, Jordan, Kenya, Kuwait, Lebanon, Macao, Maldives, Mauritius, Netherlands, Oman, Portugal, Puerto Rico, Qatar, Saudi Arabia, Singapore, Slovenia,; South Africa, Spain, Syrian Arab Republic, Türkiye, United Arab Emirates, United Kingdom, United States, Venezuela, Yemen, Mozambique	Lost	Male	-29.6875	31.0318	KwaZulu-Natal
Psittacula krameri	Rose-ringed parakeet	Psittaculidae	Central Africa & Sosuth-east Asia	Bahrain, Belgium, Cuba, Egypt, France, Germany, Hong Kong, Iran, Iraq, Israel, Italy, Japan, Jordan, Kenya, Kuwait, Lebanon, Macao, Maldives, Mauritius, Netherlands, Oman, Portugal, Puerto Rico, Qatar, Saudi Arabia, Singapore, Slovenia,; South Africa, Spain, Syrian Arab Republic, Türkiye, United Arab Emirates, United Kingdom, United States, Venezuela, Yemen, Mozambique	Lost	Male	-29.782	30.8403	KwaZulu-Natal
Psittacula krameri	Rose-ringed parakeet	Psittaculidae	Central Africa & Sosuth-east Asia	Bahrain, Belgium, Cuba, Egypt, France, Germany, Hong Kong, Iran, Iraq, Israel, Italy, Japan, Jordan, Kenya, Kuwait, Lebanon, Macao, Maldives, Mauritius, Netherlands, Oman, Portugal, Puerto Rico, Qatar, Saudi Arabia, Singapore, Slovenia,; South Africa, Spain, Syrian Arab Republic, Türkiye, United Arab Emirates, United Kingdom, United States, Venezuela, Yemen, Mozambique	Lost	NA	-29.83	31.0033	KwaZulu-Natal
Psittacula krameri	Rose-ringed parakeet	Psittaculidae	Central Africa & Sosuth-east Asia	Bahrain, Belgium, Cuba, Egypt, France, Germany, Hong Kong, Iran, Iraq, Israel, Italy, Japan, Jordan, Kenya, Kuwait, Lebanon, Macao, Maldives, Mauritius, Netherlands, Oman, Portugal, Puerto Rico, Qatar, Saudi Arabia, Singapore, Slovenia,; South Africa, Spain, Syrian Arab Republic, Türkiye, United Arab Emirates, United Kingdom, United States, Venezuela, Yemen, Mozambique	Sighted	NA	-26.1848	28.042	Gauteng
Psittacus erithacus	African grey	Psittacidae	West Africa and Central Africa	Benin & Togo	Lost	Female	-29.8022	30.8527	KwaZulu-Natal
Psittacus erithacus	African grey	Psittacidae	West Africa and Central Africa	Benin & Togo	Lost	Female	-29.8004	30.8472	KwaZulu-Natal
Psittacus erithacus	African grey	Psittacidae	West Africa and Central Africa	Benin & Togo	stolen	Female	-26.1059	27.9848	Gauteng
Psittacus erithacus	African grey	Psittacidae	West Africa and Central Africa	Benin & Togo	Lost	Male	-25.6644	28.1302	Gauteng
Psittacus erithacus	African grey	Psittacidae	West Africa and Central Africa	Benin & Togo	Lost	Male	-25.6104	28.0791	Gauteng
Psittacus erithacus	African grey	Psittacidae	West Africa and Central Africa	Benin & Togo	Lost	Male	-30.7237	30.444	KwaZulu-Natal
Psittacus erithacus	African grey	Psittacidae	West Africa and Central Africa	Benin & Togo	Lost	Male	-29.5658	30.4137	KwaZulu-Natal
Psittacus erithacus	African grey	Psittacidae	West Africa and Central Africa	Benin & Togo	Lost	Male	-30.0468	30.8839	KwaZulu-Natal
Psittacus erithacus	African grey	Psittacidae	West Africa and Central Africa	Benin & Togo	Lost	Female	-33.9721	18.5017	Western Cape
Psittacus erithacus	African grey	Psittacidae	West Africa and Central Africa	Benin & Togo	Lost	Male	-29.8073	31.0322	KwaZulu-Natal
Psittacus erithacus	African grey	Psittacidae	West Africa and Central Africa	Benin & Togo	Lost	Male	-29.075	26.2471	Free State
Psittacus erithacus	African grey	Psittacidae	West Africa and Central Africa	Benin & Togo	Lost	Male	-34.0123	18.466	Western Cape
Psittacus erithacus	African grey	Psittacidae	West Africa and Central Africa	Benin & Togo	Lost	Male	-33.984	18.5131	Western Cape
Psittacus erithacus	African grey	Psittacidae	West Africa and Central Africa	Benin & Togo	Lost	Female	-34.0373	18.3577	Western Cape
Psittacus erithacus	African grey	Psittacidae	West Africa and Central Africa	Benin & Togo	Lost	Male	-34.3619	18.8976	Western Cape
Psittacus erithacus	African grey	Psittacidae	West Africa and Central Africa	Benin & Togo	Lost	Female	-26.1903	28.078	Gauteng
Psittacus erithacus	African grey	Psittacidae	West Africa and Central Africa	Benin & Togo	Lost	Female	-26.1194	28.0172	Gauteng
Psittacus erithacus	African grey	Psittacidae	West Africa and Central Africa	Benin & Togo	Lost	Male	-29.8938	31.0331	KwaZulu-Natal
Psittacus erithacus	African grey	Psittacidae	West Africa and Central Africa	Benin & Togo	Lost	Female	-34.123	18.3994	Western Cape
Psittacus erithacus	African grey	Psittacidae	West Africa and Central Africa	Benin & Togo	Lost	Male	-29.7896	30.8686	KwaZulu-Natal
Psittacus erithacus	African grey	Psittacidae	West Africa and Central Africa	Benin & Togo	Lost	Female	-26.2866	28.2396
Psittacus erithacus	African grey	Psittacidae	West Africa and Central Africa	Benin & Togo	Lost	Female	-26.3258	28.2521	Gauteng
Psittacus erithacus	African grey	Psittacidae	West Africa and Central Africa	Benin & Togo	Lost	Male	-26.176	28.2052	Gauteng
Psittacus erithacus	African grey	Psittacidae	West Africa and Central Africa	Benin & Togo	Lost	Male	-33.8326	18.7045	Western Cape
Psittacus erithacus	African grey	Psittacidae	West Africa and Central Africa	Benin & Togo	Lost	Male	-33.8352	18.7001	Western Cape
Psittacus erithacus	African grey	Psittacidae	West Africa and Central Africa	Benin & Togo	Lost	Male	-26.2719	27.999	Gauteng
Psittacus erithacus	African grey	Psittacidae	West Africa and Central Africa	Benin & Togo	Lost	Male	-26.3406	28.0989	Gauteng
Psittacus erithacus	African grey	Psittacidae	West Africa and Central Africa	Benin & Togo	Lost	Female	33.848	18.691	Western Cape
Psittacus erithacus	African grey	Psittacidae	West Africa and Central Africa	Benin & Togo	Lost	Female	-26.3016	28.3296	Gauteng
Psittacus erithacus	African grey	Psittacidae	West Africa and Central Africa	Benin & Togo	Lost	Female	-29.9231	30.9961	KwaZulu-Natal
Psittacus erithacus	African grey	Psittacidae	West Africa and Central Africa	Benin & Togo	Lost	Female	-25.6238	27.7896	North West
Psittacus erithacus	African grey	Psittacidae	West Africa and Central Africa	Benin & Togo	Lost	Male	-33.9506	25.5075	Eastern Cape
Psittacus erithacus	African grey	Psittacidae	West Africa and Central Africa	Benin & Togo	Lost	Male	-25.7505	28.2393	Gauteng
Psittacus erithacus	African grey	Psittacidae	West Africa and Central Africa	Benin & Togo	Lost	Male	-25.8343	28.1755	Gauteng
Psittacus erithacus	African grey	Psittacidae	West Africa and Central Africa	Benin & Togo	Lost	Female	-26.1628	27.9485	Gauteng
Psittacus erithacus	African grey	Psittacidae	West Africa and Central Africa	Benin & Togo	Lost	Male	-29.7256	30.5299	KwaZulu-Natal
Psittacus erithacus	African grey	Psittacidae	West Africa and Central Africa	Benin & Togo	Lost	Female	-33.953	18.3844	Western Cape
Psittacus erithacus	African grey	Psittacidae	West Africa and Central Africa	Benin & Togo	Lost	Female	-33.5925	18.5643	Western Cape
Psittacus erithacus	African grey	Psittacidae	West Africa and Central Africa	Benin & Togo	Lost	Female	-33.5886	18.5424	Western Cape
Psittacus erithacus	African grey	Psittacidae	West Africa and Central Africa	Benin & Togo	Lost	Male	-33.7863	18.4622	Western Cape
Psittacus erithacus	African grey	Psittacidae	West Africa and Central Africa	Benin & Togo	Lost	Male	-25.6855	28.2188	Gauteng
Psittacus erithacus	African grey	Psittacidae	West Africa and Central Africa	Benin & Togo	Lost	Male	-26.0339	27.9939	Gauteng
Psittacus erithacus	African grey	Psittacidae	West Africa and Central Africa	Benin & Togo	Lost	Male	-26.0219	28.0063	Gauteng
Psittacus erithacus	African grey	Psittacidae	West Africa and Central Africa	Benin & Togo	Stolen	Female	-29.6945	30.9993	KwaZulu-Natal
Psittacus erithacus	African grey	Psittacidae	West Africa and Central Africa	Benin & Togo	Stolen	Male	-29.6951	30.9989	KwaZulu-Natal
Psittacus erithacus	African grey	Psittacidae	West Africa and Central Africa	Benin & Togo	Lost	Male	-29.923	30.8684	KwaZulu-Natal
Psittacus erithacus	African grey	Psittacidae	West Africa and Central Africa	Benin & Togo	Lost	Male	-29.9088	30.8569	KwaZulu-Natal
Psittacus erithacus	African grey	Psittacidae	West Africa and Central Africa	Benin & Togo	Lost	Female	-33.8989	18.5765	Western Cape
Psittacus erithacus	African grey	Psittacidae	West Africa and Central Africa	Benin & Togo	Lost	Female	-29.9224	30.9925	KwaZulu-Natal
Psittacus erithacus	African grey	Psittacidae	West Africa and Central Africa	Benin & Togo	Lost	Female	-34.1538	18.4289	Western Cape
Psittacus erithacus	African grey	Psittacidae	West Africa and Central Africa	Benin & Togo	Lost	Male	-34.1562	18.4339	Western Cape
Psittacus erithacus	African grey	Psittacidae	West Africa and Central Africa	Benin & Togo	Lost	Female	-34.0048	25.3616	Eastern Cape
Psittacus erithacus	African grey	Psittacidae	West Africa and Central Africa	Benin & Togo	Lost	Male	-33.9417	18.374	Western Cape
Psittacus erithacus	African grey	Psittacidae	West Africa and Central Africa	Benin & Togo	Lost	Male	-33.8684	18.5011	Western Cape
Psittacus erithacus	African grey	Psittacidae	West Africa and Central Africa	Benin & Togo	Sighted	Male	-34.017	18.4747	Western Cape
Psittacus erithacus	African grey	Psittacidae	West Africa and Central Africa	Benin & Togo	Lost	Female	-26.1466	27.9121	Gauteng
Psittacus erithacus	African grey	Psittacidae	West Africa and Central Africa	Benin & Togo	Lost	Male	-34.1993	22.0379	Eastern Cape
Psittacus erithacus	African grey	Psittacidae	West Africa and Central Africa	Benin & Togo	Lost	Male	-29.6513	31.0172	KwaZulu-Natal
Psittacus erithacus	African grey	Psittacidae	West Africa and Central Africa	Benin & Togo	Lost	Female	-29.6473	31.025	KwaZulu-Natal
Psittacus erithacus	African grey	Psittacidae	West Africa and Central Africa	Benin & Togo	Lost	Male	-34.1788	22.1338	Eastern Cape
Psittacus erithacus	African grey	Psittacidae	West Africa and Central Africa	Benin & Togo	Lost	Male	-26.1759	27.9474	Gauteng
Psittacus erithacus	African grey	Psittacidae	West Africa and Central Africa	Benin & Togo	Lost	Male	-33.8796	18.6765	Western Cape
Psittacus erithacus	African grey	Psittacidae	West Africa and Central Africa	Benin & Togo	Lost	Female	-33.9463	22.4731	Western Cape
Psittacus erithacus	African grey	Psittacidae	West Africa and Central Africa	Benin & Togo	Lost	Male	-34.1129	18.8441	Western Cape
Psittacus erithacus	African grey	Psittacidae	West Africa and Central Africa	Benin & Togo	Lost	Female	-26.1591	27.8867	Gauteng
Psittacus erithacus	African grey	Psittacidae	West Africa and Central Africa	Benin & Togo	Lost	Female	-30.0717	30.8695	KwaZulu-Natal
Psittacus erithacus	African grey	Psittacidae	West Africa and Central Africa	Benin & Togo	Lost	Female	-26.6448	27.9294	Gauteng
Psittacus erithacus	African grey	Psittacidae	West Africa and Central Africa	Benin & Togo	Lost	Female	-26.1452	28.1029	Gauteng
Psittacus erithacus	African grey	Psittacidae	West Africa and Central Africa	Benin & Togo	Lost	Female	-26.1466	28.1038	Gauteng
Psittacus erithacus	African grey	Psittacidae	West Africa and Central Africa	Benin & Togo	Lost	Female	-26.1432	28.1038	Gauteng
Psittacus erithacus	African grey	Psittacidae	West Africa and Central Africa	Benin & Togo	Lost	Female	-26.1412	28.114	Gauteng
Psittacus erithacus	African grey	Psittacidae	West Africa and Central Africa	Benin & Togo	Lost	Male	-29.8596	30.9912	KwaZulu-Natal
Psittacus erithacus	African grey	Psittacidae	West Africa and Central Africa	Benin & Togo	Lost	Female	-32.8712	27.3954	Eastern Cape
Psittacus erithacus	African grey	Psittacidae	West Africa and Central Africa	Benin & Togo	Lost	Female	-33.8119	18.6679	Western Cape
Psittacus erithacus	African grey	Psittacidae	West Africa and Central Africa	Benin & Togo	Lost	Male	-26.2673	28.0536	Gauteng
Psittacus erithacus	African grey	Psittacidae	West Africa and Central Africa	Benin & Togo	Lost	Male	-26.2839	28.4707	Gauteng
Psittacus erithacus	African grey	Psittacidae	West Africa and Central Africa	Benin & Togo	Lost	Female	-26.2771	28.464	Gauteng
Psittacus erithacus	African grey	Psittacidae	West Africa and Central Africa	Benin & Togo	Lost	Male	-26.1313	28.1758	Gauteng
Psittacus erithacus	African grey	Psittacidae	West Africa and Central Africa	Benin & Togo	Lost	Male	-33.8771	18.545	Western Cape
Psittacus erithacus	African grey	Psittacidae	West Africa and Central Africa	Benin & Togo	Lost	Female	-29.9218	30.9344	KwaZulu-Natal
Psittacus erithacus	African grey	Psittacidae	West Africa and Central Africa	Benin & Togo	Lost	Male	-25.8396	28.1299	Gauteng
Psittacus erithacus	African grey	Psittacidae	West Africa and Central Africa	Benin & Togo	Lost	Male	-28.7635	32.0607	KwaZulu-Natal
Psittacus erithacus	African grey	Psittacidae	West Africa and Central Africa	Benin & Togo	Lost	Female	-29.8762	30.9013	KwaZulu-Natal
Psittacus erithacus	African grey	Psittacidae	West Africa and Central Africa	Benin & Togo	Lost	Female	-25.7896	28.3176	Gauteng
Psittacus erithacus	African grey	Psittacidae	West Africa and Central Africa	Benin & Togo	Lost	Male	-33.9023	18.5912	Western Cape
Psittacus erithacus	African grey	Psittacidae	West Africa and Central Africa	Benin & Togo	Lost	Male	-34.0215	18.494	Western Cape
Psittacus erithacus	African grey	Psittacidae	West Africa and Central Africa	Benin & Togo	Lost	Male	-33.8813	18.6764	Western Cape
Psittacus erithacus	African grey	Psittacidae	West Africa and Central Africa	Benin & Togo	Lost	Female	-27.7218	29.922	KwaZulu-Natal
Psittacus erithacus	African grey	Psittacidae	West Africa and Central Africa	Benin & Togo	Lost	Male	-34.1362	18.4209	Western Cape
Psittacus erithacus	African grey	Psittacidae	West Africa and Central Africa	Benin & Togo	Lost	Female	-29.5776	31.0894	KwaZulu-Natal
Psittacus erithacus	African grey	Psittacidae	West Africa and Central Africa	Benin & Togo	Lost	Female	-26.1629	27.9277	Gauteng
Psittacus erithacus	African grey	Psittacidae	West Africa and Central Africa	Benin & Togo	Sighted	Female	-26.0315	28.0057	Gauteng
Psittacus erithacus	African grey	Psittacidae	West Africa and Central Africa	Benin & Togo	Lost	Female	-26.0257	27.992	Gauteng
Psittacus erithacus	African grey	Psittacidae	West Africa and Central Africa	Benin & Togo	Lost	Male	-33.9517	25.5227	Eastern Cape
Psittacus erithacus	African grey	Psittacidae	West Africa and Central Africa	Benin & Togo	Lost	Female	-29.8317	30.9448	KwaZulu-Natal
Psittacus erithacus	African grey	Psittacidae	West Africa and Central Africa	Benin & Togo	Lost	Female	-33.9261	18.3892	Western Cape
Psittacus erithacus	African grey	Psittacidae	West Africa and Central Africa	Benin & Togo	Lost	Female	-26.1056	27.9537	Gauteng
Psittacus erithacus	African grey	Psittacidae	West Africa and Central Africa	Benin & Togo	Sighted	Male	-25.7896	28.298	Gauteng
Psittacus erithacus	African grey	Psittacidae	West Africa and Central Africa	Benin & Togo	Lost	Male	-26.1419	28.1126	Gauteng
Psittacus erithacus	African grey	Psittacidae	West Africa and Central Africa	Benin & Togo	Lost	Male	-29.7902	30.7914	KwaZulu-Natal
Psittacus erithacus	African grey	Psittacidae	West Africa and Central Africa	Benin & Togo	Lost	Female	-25.983	28.1442	Gauteng
Psittacus erithacus	African grey	Psittacidae	West Africa and Central Africa	Benin & Togo	Lost	Female	-26.2753	28.0396	Gauteng
Psittacus erithacus	African grey	Psittacidae	West Africa and Central Africa	Benin & Togo	Lost	Male	-26.2997	28.0613	Gauteng
Psittacus erithacus	African grey	Psittacidae	West Africa and Central Africa	Benin & Togo	Lost	Male	-29.8668	30.9959	KwaZulu-Natal
Psittacus erithacus	African grey	Psittacidae	West Africa and Central Africa	Benin & Togo	Lost	Female	-33.9244	18.5267	Western Cape
Psittacus erithacus	African grey	Psittacidae	West Africa and Central Africa	Benin & Togo	Lost	Female	-33.9034	18.5514	Western Cape
Psittacus erithacus	African grey	Psittacidae	West Africa and Central Africa	Benin & Togo	Lost	Female	-33.9599	18.576	Western Cape
Psittacus erithacus	African grey	Psittacidae	West Africa and Central Africa	Benin & Togo	Lost	Female	-33.9024	18.5407	Western Cape
Psittacus erithacus	African grey	Psittacidae	West Africa and Central Africa	Benin & Togo	Lost	Male	-34.0825	18.8618	Western Cape
Psittacus erithacus	African grey	Psittacidae	West Africa and Central Africa	Benin & Togo	Lost	Female	-34.0266	18.4867	Western Cape
Psittacus erithacus	African grey	Psittacidae	West Africa and Central Africa	Benin & Togo	Lost	Male	-33.9352	18.4202	Western Cape
Psittacus erithacus	African grey	Psittacidae	West Africa and Central Africa	Benin & Togo	Lost	Female	-33.9223	18.3866	Western Cape
Psittacus erithacus	African grey	Psittacidae	West Africa and Central Africa	Benin & Togo	Lost	Male	-26.1578	28.0142	Gauteng
Psittacus erithacus	African grey	Psittacidae	West Africa and Central Africa	Benin & Togo	Lost	Female	-26.1649	27.9674	Gauteng
Psittacus erithacus	African grey	Psittacidae	West Africa and Central Africa	Benin & Togo	Lost	Female	-33.503	18.3199	Western Cape
Psittacus erithacus	African grey	Psittacidae	West Africa and Central Africa	Benin & Togo	Lost	Male	-29.7082	31.0262	KwaZulu-Natal
Psittacus erithacus	African grey	Psittacidae	West Africa and Central Africa	Benin & Togo	Lost	Male	-29.7019	31.0274	KwaZulu-Natal
Psittacus erithacus	African grey	Psittacidae	West Africa and Central Africa	Benin & Togo	Lost	Male	-29.6908	31.0289	KwaZulu-Natal
Psittacus erithacus	African grey	Psittacidae	West Africa and Central Africa	Benin & Togo	Lost	Male	-30.5772	29.8878	KwaZulu-Natal
Psittacus erithacus	African grey	Psittacidae	West Africa and Central Africa	Benin & Togo	Lost	Male	-25.6403	27.775	North West
Psittacus erithacus	African grey	Psittacidae	West Africa and Central Africa	Benin & Togo	Lost	Male	-29.9319	30.9268	KwaZulu-Natal
Psittacus erithacus	African grey	Psittacidae	West Africa and Central Africa	Benin & Togo	Lost	Female	-29.9205	30.9235	KwaZulu-Natal
Psittacus erithacus	African grey	Psittacidae	West Africa and Central Africa	Benin & Togo	Lost	Male	-29.7957	30.866	KwaZulu-Natal
Psittacus erithacus	African grey	Psittacidae	West Africa and Central Africa	Benin & Togo	Lost	Male	-29.7756	30.7787	KwaZulu-Natal
Psittacus erithacus	African grey	Psittacidae	West Africa and Central Africa	Benin & Togo	Lost	Female	-25.8889	28.1597	Gauteng
Psittacus erithacus	African grey	Psittacidae	West Africa and Central Africa	Benin & Togo	Lost	Male	-26.1623	28.256	Gauteng
Psittacus erithacus	African grey	Psittacidae	West Africa and Central Africa	Benin & Togo	Lost	Male	-29.7428	30.6827	KwaZulu-Natal
Psittacus erithacus	African grey	Psittacidae	West Africa and Central Africa	Benin & Togo	Lost	Male	-25.8496	28.1523	Gauteng
Psittacus erithacus	African grey	Psittacidae	West Africa and Central Africa	Benin & Togo	Lost	Male	-26.1331	28.1888	Gauteng
Psittacus erithacus	African grey	Psittacidae	West Africa and Central Africa	Benin & Togo	Lost	Male	-29.9862	30.9199	KwaZulu-Natal
Psittacus erithacus	African grey	Psittacidae	West Africa and Central Africa	Benin & Togo	Lost	Female	-29.9404	30.9853	KwaZulu-Natal
Psittacus erithacus	African grey	Psittacidae	West Africa and Central Africa	Benin & Togo	Lost	Male	-33.672	19.0004	Western Cape
Psittacus erithacus	African grey	Psittacidae	West Africa and Central Africa	Benin & Togo	Lost	Male	-26.1488	28.0644	Gauteng
Psittacus erithacus	African grey	Psittacidae	West Africa and Central Africa	Benin & Togo	Lost	Male	-33.8502	18.7041	Western Cape
Psittacus erithacus	African grey	Psittacidae	West Africa and Central Africa	Benin & Togo	Lost	Female	-33.8246	18.7383	Western Cape
Psittacus erithacus	African grey	Psittacidae	West Africa and Central Africa	Benin & Togo	Lost	Female	-26.0405	27.9804	Gauteng
Psittacus erithacus	African grey	Psittacidae	West Africa and Central Africa	Benin & Togo	Lost	Male	-26.275	28.0422	Gauteng
Psittacus erithacus	African grey	Psittacidae	West Africa and Central Africa	Benin & Togo	Lost	Male	-26.1272	28.2554	Gauteng
Psittacus erithacus	African grey	Psittacidae	West Africa and Central Africa	Benin & Togo	Sighted	Male	-26.189	28.1047	Gauteng
Psittacus erithacus	African grey	Psittacidae	West Africa and Central Africa	Benin & Togo	Lost	Male	-26.1873	28.1098	Gauteng
Psittacus erithacus	African grey	Psittacidae	West Africa and Central Africa	Benin & Togo	Lost	Male	-29.7694	31.057	KwaZulu-Natal
Psittacus erithacus	African grey	Psittacidae	West Africa and Central Africa	Benin & Togo	Lost	Male	-29.9059	30.9111	KwaZulu-Natal
Psittacus erithacus	African grey	Psittacidae	West Africa and Central Africa	Benin & Togo	Lost	Female	-29.7344	31.0512	KwaZulu-Natal
Psittacus erithacus	African grey	Psittacidae	West Africa and Central Africa	Benin & Togo	Lost	Male	-32.8875	27.4431	Eastern Cape
Psittacus erithacus	African grey	Psittacidae	West Africa and Central Africa	Benin & Togo	Lost	Male	-26.2576	28.2407
Psittacus erithacus	African grey	Psittacidae	West Africa and Central Africa	Benin & Togo	Lost	Female	-29.8337	30.924	KwaZulu-Natal
Psittacus erithacus	African grey	Psittacidae	West Africa and Central Africa	Benin & Togo	Lost	Male	-33.8776	18.5463	Western Cape
Psittacus erithacus	African grey	Psittacidae	West Africa and Central Africa	Benin & Togo	Lost	Female	-26.8201	26.6519	North West
Psittacus erithacus	African grey	Psittacidae	West Africa and Central Africa	Benin & Togo	stolen	Male	-33.9132	25.5526	Eastern Cape
Psittacus erithacus	African grey	Psittacidae	West Africa and Central Africa	Benin & Togo	Lost	Male	-34.14	18.3351	Western Cape
Psittacus erithacus	African grey	Psittacidae	West Africa and Central Africa	Benin & Togo	Lost	Female	-33.8449	18.711	Western Cape
Psittacus erithacus	African grey	Psittacidae	West Africa and Central Africa	Benin & Togo	Lost	Male	-33.942	18.7035	Western Cape
Psittacus erithacus	African grey	Psittacidae	West Africa and Central Africa	Benin & Togo	Lost	Male	-29.3702	31.3491	KwaZulu-Natal
Psittacus erithacus	African grey	Psittacidae	West Africa and Central Africa	Benin & Togo	Lost	Male	-29.6364	31.1349	KwaZulu-Natal
Psittacus erithacus	African grey	Psittacidae	West Africa and Central Africa	Benin & Togo	Lost	Female	-29.7182	31.0906	KwaZulu-Natal
Psittacus erithacus	African grey	Psittacidae	West Africa and Central Africa	Benin & Togo	Lost	Female	-26.3992	27.868	Gauteng
Psittacus erithacus	African grey	Psittacidae	West Africa and Central Africa	Benin & Togo	Lost	Male	-29.6977	30.9896	KwaZulu-Natal
Psittacus erithacus	African grey	Psittacidae	West Africa and Central Africa	Benin & Togo	Lost	Male	-29.5286	31.2106	KwaZulu-Natal
Psittacus erithacus	African grey	Psittacidae	West Africa and Central Africa	Benin & Togo	Lost	Male	-29.5305	31.2068	KwaZulu-Natal
Psittacus erithacus	African grey	Psittacidae	West Africa and Central Africa	Benin & Togo	Lost	Male	-26.2465	28.2517	Gauteng
Psittacus erithacus	African grey	Psittacidae	West Africa and Central Africa	Benin & Togo	Lost	Female	-26.0171	28.0316	Gauteng
Psittacus erithacus	African grey	Psittacidae	West Africa and Central Africa	Benin & Togo	Lost	Female	-26.0111	28.0194	Gauteng
Psittacus erithacus	African grey	Psittacidae	West Africa and Central Africa	Benin & Togo	Lost	Female	-26.0224	28.0193	Gauteng
Psittacus erithacus	African grey	Psittacidae	West Africa and Central Africa	Benin & Togo	Lost	Female	-25.6878	28.2305	Gauteng
Psittacus erithacus	African grey	Psittacidae	West Africa and Central Africa	Benin & Togo	Lost	Male	-29.885	30.9104	KwaZulu-Natal
Psittacus erithacus	African grey	Psittacidae	West Africa and Central Africa	Benin & Togo	Lost	Female	-29.8944	30.9188	KwaZulu-Natal
Psittacus erithacus	African grey	Psittacidae	West Africa and Central Africa	Benin & Togo	Lost	Female	-25.7132	28.1319	Gauteng
Psittacus erithacus	African grey	Psittacidae	West Africa and Central Africa	Benin & Togo	Lost	Male	-26.0842	28.1025	Gauteng
Psittacus erithacus	African grey	Psittacidae	West Africa and Central Africa	Benin & Togo	Lost	Male	-29.658	31.0099	KwaZulu-Natal
Psittacus erithacus	African grey	Psittacidae	West Africa and Central Africa	Benin & Togo	Lost	Male	-29.6151	30.3301	KwaZulu-Natal
Psittacus erithacus	African grey	Psittacidae	West Africa and Central Africa	Benin & Togo	Lost	Female	-26.3233	28.1189	Gauteng
Psittacus erithacus	African grey	Psittacidae	West Africa and Central Africa	Benin & Togo	Lost	Male	-26.3119	28.1173	Gauteng
Psittacus erithacus	African grey	Psittacidae	West Africa and Central Africa	Benin & Togo	Lost	Male	-25.4773	30.952	Mpumalanga
Psittacus erithacus	African grey	Psittacidae	West Africa and Central Africa	Benin & Togo	Lost	Male	-26.2911	28.0999	Gauteng
Psittacus erithacus	African grey	Psittacidae	West Africa and Central Africa	Benin & Togo	Lost	Male	-34.0522	18.6185	Western Cape
Psittacus erithacus	African grey	Psittacidae	West Africa and Central Africa	Benin & Togo	Lost	Male	-25.9336	28.1871	Gauteng
Psittacus erithacus	African grey	Psittacidae	West Africa and Central Africa	Benin & Togo	Lost	Male	-26.357	28.0963	Gauteng
Psittacus erithacus	African grey	Psittacidae	West Africa and Central Africa	Benin & Togo	Lost	Female	-33.9984	25.55	Eastern Cape
Psittacus erithacus	African grey	Psittacidae	West Africa and Central Africa	Benin & Togo	Lost	Male	-26.2768	28.0048	Gauteng
Psittacus erithacus	African grey	Psittacidae	West Africa and Central Africa	Benin & Togo	Lost	Male	-26.2699	27.9932	Gauteng
Psittacus erithacus	African grey	Psittacidae	West Africa and Central Africa	Benin & Togo	Lost	Female	-33.9441	25.5275	Eastern Cape
Psittacus erithacus	African grey	Psittacidae	West Africa and Central Africa	Benin & Togo	Lost	Female	-29.8488	30.8736	KwaZulu-Natal
Psittacus erithacus	African grey	Psittacidae	West Africa and Central Africa	Benin & Togo	Lost	Male	-25.968	28.0763	Gauteng
Psittacus erithacus	African grey	Psittacidae	West Africa and Central Africa	Benin & Togo	Lost	Male	-25.9328	28.2031	Gauteng
Psittacus erithacus	African grey	Psittacidae	West Africa and Central Africa	Benin & Togo	Lost	Male	-33.9837	18.5261	Western Cape
Psittacus erithacus	African grey	Psittacidae	West Africa and Central Africa	Benin & Togo	Lost	Female	-25.7134	28.247	Gauteng
Psittacus erithacus	African grey	Psittacidae	West Africa and Central Africa	Benin & Togo	Lost	Female	-29.6531	31.0336	KwaZulu-Natal
Psittacus erithacus	African grey	Psittacidae	West Africa and Central Africa	Benin & Togo	Lost	Female	-27.753	30.0441	KwaZulu-Natal
Psittacus erithacus	African grey	Psittacidae	West Africa and Central Africa	Benin & Togo	Lost	Female	-26.2856	28.1264	Gauteng
Psittacus erithacus	African grey	Psittacidae	West Africa and Central Africa	Benin & Togo	Lost	Female	-26.0455	27.9725	Gauteng
Psittacus erithacus	African grey	Psittacidae	West Africa and Central Africa	Benin & Togo	Lost	Female	-29.6926	30.9992	KwaZulu-Natal
Psittacus erithacus	African grey	Psittacidae	West Africa and Central Africa	Benin & Togo	Lost	Male	-26.1487	28.3058	Gauteng
Psittacus erithacus	African grey	Psittacidae	West Africa and Central Africa	Benin & Togo	Lost	Female	-33.8876	18.6382	Western Cape
Psittacus erithacus	African grey	Psittacidae	West Africa and Central Africa	Benin & Togo	Lost	Male	-26.2605	28.0574	Gauteng
Psittacus erithacus	African grey	Psittacidae	West Africa and Central Africa	Benin & Togo	Lost	Female	-29.6478	31.0257	KwaZulu-Natal
Psittacus erithacus	African grey	Psittacidae	West Africa and Central Africa	Benin & Togo	Lost	Female	-29.6502	31.0183	KwaZulu-Natal
Psittacus erithacus	African grey	Psittacidae	West Africa and Central Africa	Benin & Togo	Lost	Female	-25.4845	28.2661	Gauteng
Psittacus erithacus	African grey	Psittacidae	West Africa and Central Africa	Benin & Togo	Lost	Male	-33.94	18.41	Western Cape
Psittacus erithacus	African grey	Psittacidae	West Africa and Central Africa	Benin & Togo	Lost	Male	-26.2479	27.9988	Gauteng
Psittacus erithacus	African grey	Psittacidae	West Africa and Central Africa	Benin & Togo	Lost	Male	-34.0104	18.5057	Western Cape
Psittacus erithacus	African grey	Psittacidae	West Africa and Central Africa	Benin & Togo	Lost	Female	-33.8958	18.6971	Western Cape
Psittacus erithacus	African grey	Psittacidae	West Africa and Central Africa	Benin & Togo	Lost	Female	-25.6853	28.2079	Gauteng
Psittacus erithacus	African grey	Psittacidae	West Africa and Central Africa	Benin & Togo	Lost	Female	-34.1296	18.388	Western Cape
Psittacus erithacus	African grey	Psittacidae	West Africa and Central Africa	Benin & Togo	Lost	Female	-34.1255	18.386	Western Cape
Psittacus erithacus	African grey	Psittacidae	West Africa and Central Africa	Benin & Togo	Lost	Female	-29.7846	31.0137	KwaZulu-Natal
Psittacus erithacus	African grey	Psittacidae	West Africa and Central Africa	Benin & Togo	Lost	Male	-33.8902	18.5809	Western Cape
Psittacus erithacus	African grey	Psittacidae	West Africa and Central Africa	Benin & Togo	Lost	Male	-26.133	28.1688	Gauteng
Psittacus erithacus	African grey	Psittacidae	West Africa and Central Africa	Benin & Togo	Lost	Male	-29.6301	30.3902	KwaZulu-Natal
Psittacus erithacus	African grey	Psittacidae	West Africa and Central Africa	Benin & Togo	Lost	Female	-26.1315	28.0787	Gauteng
Psittacus erithacus	African grey	Psittacidae	West Africa and Central Africa	Benin & Togo	Lost	Male	-29.708	31.0161	KwaZulu-Natal
Psittacus erithacus	African grey	Psittacidae	West Africa and Central Africa	Benin & Togo	Sighted	Male	-26.0608	27.8243	Gauteng
Psittacus erithacus	African grey	Psittacidae	West Africa and Central Africa	Benin & Togo	Lost	Male	-29.8651	30.8579	KwaZulu-Natal
Psittacus erithacus	African grey	Psittacidae	West Africa and Central Africa	Benin & Togo	Lost	NA	-26.1924	28.1253	Gauteng
Psittacus erithacus	African grey	Psittacidae	West Africa and Central Africa	Benin & Togo	Lost	Female	-27.7384	29.9344	KwaZulu-Natal
Psittacus erithacus	African grey	Psittacidae	West Africa and Central Africa	Benin & Togo	Lost	Female	-34.0259	18.471	Western Cape
Psittacus erithacus	African grey	Psittacidae	West Africa and Central Africa	Benin & Togo	Lost	Male	-31.0143	30.2527	KwaZulu-Natal
Psittacus erithacus	African grey	Psittacidae	West Africa and Central Africa	Benin & Togo	Lost	Male	-31.0661	30.2123	KwaZulu-Natal
Psittacus erithacus	African grey	Psittacidae	West Africa and Central Africa	Benin & Togo	Lost	Female	-33.8947	25.6007	Eastern Cape
Psittacus erithacus	African grey	Psittacidae	West Africa and Central Africa	Benin & Togo	Lost	Female	-25.6681	28.1737	Gauteng
Psittacus erithacus	African grey	Psittacidae	West Africa and Central Africa	Benin & Togo	Lost	Male	-25.8037	28.2894	Gauteng
Psittacus erithacus	African grey	Psittacidae	West Africa and Central Africa	Benin & Togo	Lost	Female	-29.9852	30.9172	KwaZulu-Natal
Psittacus erithacus	African grey	Psittacidae	West Africa and Central Africa	Benin & Togo	Lost	Male	-33.867	18.6094	Western Cape
Psittacus erithacus	African grey	Psittacidae	West Africa and Central Africa	Benin & Togo	Lost	Male	-32.8869	27.4452	Eastern Cape
Psittacus erithacus	African grey	Psittacidae	West Africa and Central Africa	Benin & Togo	Lost	Female	-29.893	30.8733	KwaZulu-Natal
Psittacus erithacus	African grey	Psittacidae	West Africa and Central Africa	Benin & Togo	Lost	Female	-29.8878	30.887	KwaZulu-Natal
Psittacus erithacus	African grey	Psittacidae	West Africa and Central Africa	Benin & Togo	Lost	Female	-26.5005	28.0597	Gauteng
Psittacus erithacus	African grey	Psittacidae	West Africa and Central Africa	Benin & Togo	Stolen	Male	-26.1279	28.0178	Gauteng
Psittacus erithacus	African grey	Psittacidae	West Africa and Central Africa	Benin & Togo	Lost	Female	-29.6429	31.0181	KwaZulu-Natal
Psittacus erithacus	African grey	Psittacidae	West Africa and Central Africa	Benin & Togo	Lost	Male	-25.7905	28.2479	Gauteng
Psittacus erithacus	African grey	Psittacidae	West Africa and Central Africa	Benin & Togo	Lost	NA	-33.8652	18.5381	Western Cape
Psittacus erithacus	African grey	Psittacidae	West Africa and Central Africa	Benin & Togo	Lost	Male	-25.8476	28.269	Gauteng
Psittacus erithacus	African grey	Psittacidae	West Africa and Central Africa	Benin & Togo	Lost	Male	-25.8459	28.2594	Gauteng
Psittacus erithacus	African grey	Psittacidae	West Africa and Central Africa	Benin & Togo	Lost	Female	-33.9708	18.4953	Western Cape
Psittacus erithacus	African grey	Psittacidae	West Africa and Central Africa	Benin & Togo	Lost	Male	-33.9775	18.4932	Western Cape
Psittacus erithacus	African grey	Psittacidae	West Africa and Central Africa	Benin & Togo	Lost	Male	-33.969	18.4742	Western Cape
Psittacus erithacus	African grey	Psittacidae	West Africa and Central Africa	Benin & Togo	Lost	Female	-26.1114	27.8465	Gauteng
Psittacus erithacus	African grey	Psittacidae	West Africa and Central Africa	Benin & Togo	Lost	Male	-26.7392	27.8263	Gauteng
Psittacus erithacus	African grey	Psittacidae	West Africa and Central Africa	Benin & Togo	Lost	Female	-26.7762	27.8501	Gauteng
Psittacus erithacus	African grey	Psittacidae	West Africa and Central Africa	Benin & Togo	Lost	Male	-34.1532	18.8731	Western Cape
Psittacus erithacus	African grey	Psittacidae	West Africa and Central Africa	Benin & Togo	Lost	Male	-26.1969	27.9961	Gauteng
Psittacus erithacus	African grey	Psittacidae	West Africa and Central Africa	Benin & Togo	Lost	Female	-29.698	31.0124	KwaZulu-Natal
Psittacus erithacus	African grey	Psittacidae	West Africa and Central Africa	Benin & Togo	Lost	Female	-25.6586	27.2584	North West
Psittacus erithacus	African grey	Psittacidae	West Africa and Central Africa	Benin & Togo	Lost	Male	-26.2683	28.3699	Gauteng
Psittacus erithacus	African grey	Psittacidae	West Africa and Central Africa	Benin & Togo	Lost	Male	-29.6164	30.3992	KwaZulu-Natal
Psittacus erithacus	African grey	Psittacidae	West Africa and Central Africa	Benin & Togo	Lost	Male	-33.9182	18.3942	Western Cape
Psittacus erithacus	African grey	Psittacidae	West Africa and Central Africa	Benin & Togo	Lost	Female	-29.832	30.9763	KwaZulu-Natal
Psittacus erithacus	African grey	Psittacidae	West Africa and Central Africa	Benin & Togo	Lost	Male	-33.9781	25.5711	Eastern Cape
Psittacus erithacus	African grey	Psittacidae	West Africa and Central Africa	Benin & Togo	Lost	Female	-29.9296	30.9041	KwaZulu-Natal
Psittacus erithacus	African grey	Psittacidae	West Africa and Central Africa	Benin & Togo	Lost	Female	-26.1675	28.0816	Gauteng
Psittacus erithacus	African grey	Psittacidae	West Africa and Central Africa	Benin & Togo	Lost	Male	-34.1984	18.4466	Western Cape
Psittacus erithacus	African grey	Psittacidae	West Africa and Central Africa	Benin & Togo	Lost	Male	-33.8459	18.6641	Western Cape
Psittacus erithacus	African grey	Psittacidae	West Africa and Central Africa	Benin & Togo	Lost	Female	-26.3007	28.0584	Gauteng
Psittacus erithacus	African grey	Psittacidae	West Africa and Central Africa	Benin & Togo	Lost	Female	-26.2667	28.4657	Gauteng
Psittacus erithacus	African grey	Psittacidae	West Africa and Central Africa	Benin & Togo	Lost	Female	-26.1739	28.0609	Gauteng
Psittacus erithacus	African grey	Psittacidae	West Africa and Central Africa	Benin & Togo	Lost	Female	-26.1686	28.0645	Gauteng
Psittacus erithacus	African grey	Psittacidae	West Africa and Central Africa	Benin & Togo	Lost	Male	-26.1882	28.1535	Gauteng
Psittacus erithacus	African grey	Psittacidae	West Africa and Central Africa	Benin & Togo	Lost	Male	-26.1792	28.1968	Gauteng
Psittacus erithacus	African grey	Psittacidae	West Africa and Central Africa	Benin & Togo	Lost	Male	-26.0018	28.1185	Gauteng
Psittacus erithacus	African grey	Psittacidae	West Africa and Central Africa	Benin & Togo	Lost	Male	-32.9164	28.0483	Eastern Cape
Psittacus erithacus	African grey	Psittacidae	West Africa and Central Africa	Benin & Togo	Lost	Female	-33.9748	18.5452	Western Cape
Psittacus erithacus	African grey	Psittacidae	West Africa and Central Africa	Benin & Togo	Lost	NA	-33.8672	18.5546	Western Cape
Psittacus erithacus	African grey	Psittacidae	West Africa and Central Africa	Benin & Togo	Lost	Female	-25.9026	28.1378	Gauteng
Psittacus erithacus	African grey	Psittacidae	West Africa and Central Africa	Benin & Togo	Lost	Male	-29.6529	31.0455	KwaZulu-Natal
Psittacus erithacus	African grey	Psittacidae	West Africa and Central Africa	Benin & Togo	Lost	Male	-34.064	18.4473	Western Cape
Psittacus erithacus	African grey	Psittacidae	West Africa and Central Africa	Benin & Togo	Sighted	Male	-34.0653	18.4336	Western Cape
Psittacus erithacus	African grey	Psittacidae	West Africa and Central Africa	Benin & Togo	Lost	Male	-34.0659	18.438	Western Cape
Psittacus erithacus	African grey	Psittacidae	West Africa and Central Africa	Benin & Togo	Lost	Female	-33.8938	18.5885	Western Cape
Psittacus erithacus	African grey	Psittacidae	West Africa and Central Africa	Benin & Togo	Lost	Male	-29.6897	31.0223	KwaZulu-Natal
Psittacus erithacus	African grey	Psittacidae	West Africa and Central Africa	Benin & Togo	Sighted	Male	-29.0882	26.1529	Free State
Psittacus erithacus	African grey	Psittacidae	West Africa and Central Africa	Benin & Togo	Lost	Female	-33.7727	25.4159	Eastern Cape
Psittacus erithacus	African grey	Psittacidae	West Africa and Central Africa	Benin & Togo	Lost	Male	-33.8191	18.6881	Western Cape
Psittacus erithacus	African grey	Psittacidae	West Africa and Central Africa	Benin & Togo	Lost	Male	-29.9071	30.9244	KwaZulu-Natal
Psittacus erithacus	African grey	Psittacidae	West Africa and Central Africa	Benin & Togo	Lost	Male	-30.2069	30.7934	KwaZulu-Natal
Psittacus erithacus	African grey	Psittacidae	West Africa and Central Africa	Benin & Togo	Lost	Male	-30.2862	30.6798	KwaZulu-Natal
Psittacus erithacus	African grey	Psittacidae	West Africa and Central Africa	Benin & Togo	Lost	Female	-25.8136	28.147	Gauteng
Psittacus erithacus	African grey	Psittacidae	West Africa and Central Africa	Benin & Togo	Lost	Male	-34.1008	18.8341	Western Cape
Psittacus erithacus	African grey	Psittacidae	West Africa and Central Africa	Benin & Togo	Lost	Female	-26.7234	27.8517	Gauteng
Psittacus erithacus	African grey	Psittacidae	West Africa and Central Africa	Benin & Togo	Lost	Female	-25.7745	31.0529	Mpumalanga
Psittacus erithacus	African grey	Psittacidae	West Africa and Central Africa	Benin & Togo	Lost	Male	-29.6487	31.0468	KwaZulu-Natal
Psittacus erithacus	African grey	Psittacidae	West Africa and Central Africa	Benin & Togo	Lost	Male	-26.269	28.1443	Gauteng
Psittacus erithacus	African grey	Psittacidae	West Africa and Central Africa	Benin & Togo	Lost	Female	-25.7139	28.2304	Gauteng
Psittacus erithacus	African grey	Psittacidae	West Africa and Central Africa	Benin & Togo	Lost	Male	-29.8345	31.0086	KwaZulu-Natal
Psittacus erithacus	African grey	Psittacidae	West Africa and Central Africa	Benin & Togo	Lost	NA	-33.9005	18.5363	Western Cape
Psittacus erithacus	African grey	Psittacidae	West Africa and Central Africa	Benin & Togo	Lost	Female	-25.9994	28.1083	Gauteng
Psittacus erithacus	African grey	Psittacidae	West Africa and Central Africa	Benin & Togo	Lost	Male	-26.2727	28.0416	Gauteng
Psittacus erithacus	African grey	Psittacidae	West Africa and Central Africa	Benin & Togo	Lost	Male	-25.7825	28.3417	Gauteng
Psittacus erithacus	African grey	Psittacidae	West Africa and Central Africa	Benin & Togo	Lost	Male	-26.2659	28.0403	Gauteng
Psittacus erithacus	African grey	Psittacidae	West Africa and Central Africa	Benin & Togo	Lost	Female	-26.164	27.9577	Gauteng
Psittacus erithacus	African grey	Psittacidae	West Africa and Central Africa	Benin & Togo	Lost	Female	-26.0497	28.0405	Gauteng
Psittacus erithacus	African grey	Psittacidae	West Africa and Central Africa	Benin & Togo	Lost	NA	-34.0354	18.6689	Western Cape
Psittacus erithacus	African grey	Psittacidae	West Africa and Central Africa	Benin & Togo	Lost	Female	-29.0916	26.2254	Free State
Psittacus erithacus	African grey	Psittacidae	West Africa and Central Africa	Benin & Togo	Lost	Male	-34.0351	18.5857	Western Cape
Psittacus erithacus	African grey	Psittacidae	West Africa and Central Africa	Benin & Togo	Lost	Female	-26.1236	27.9327	Gauteng
Psittacus erithacus	African grey	Psittacidae	West Africa and Central Africa	Benin & Togo	stolen	Male	-26.1111	27.9249	Gauteng
Psittacus erithacus	African grey	Psittacidae	West Africa and Central Africa	Benin & Togo	Lost	Male	-29.9258	30.9959	KwaZulu-Natal
Psittacus erithacus	African grey	Psittacidae	West Africa and Central Africa	Benin & Togo	Lost	Male	-34.1473	18.8732	Western Cape
Psittacus erithacus	African grey	Psittacidae	West Africa and Central Africa	Benin & Togo	Lost	Female	-29.9141	30.9112	KwaZulu-Natal
Psittacus erithacus	African grey	Psittacidae	West Africa and Central Africa	Benin & Togo	Lost	Male	-29.908	30.8749	KwaZulu-Natal
Psittacus erithacus	African grey	Psittacidae	West Africa and Central Africa	Benin & Togo	Lost	Male	-33.9363	25.5256	Eastern Cape
Psittacus erithacus	African grey	Psittacidae	West Africa and Central Africa	Benin & Togo	Lost	Male	-29.7006	30.9866	KwaZulu-Natal
Psittacus erithacus	African grey	Psittacidae	West Africa and Central Africa	Benin & Togo	Lost	Male	-29.695	30.9817	KwaZulu-Natal
Psittacus erithacus	African grey	Psittacidae	West Africa and Central Africa	Benin & Togo	Lost	Male	-29.8141	30.9227	KwaZulu-Natal
Psittacus erithacus	African grey	Psittacidae	West Africa and Central Africa	Benin & Togo	Lost	Male	-26.0789	28.2517	Gauteng
Psittacus erithacus	African grey	Psittacidae	West Africa and Central Africa	Benin & Togo	Lost	Female	-26.1531	28.2054	Gauteng
Psittacus erithacus	African grey	Psittacidae	West Africa and Central Africa	Benin & Togo	Lost	Female	-25.6856	28.2119	Gauteng
Psittacus erithacus	African grey	Psittacidae	West Africa and Central Africa	Benin & Togo	Lost	Female	-25.827	28.3186	Gauteng
Psittacus erithacus	African grey	Psittacidae	West Africa and Central Africa	Benin & Togo	Lost	Male	-29.9267	30.9632	KwaZulu-Natal
Psittacus erithacus	African grey	Psittacidae	West Africa and Central Africa	Benin & Togo	Lost	Female	-29.7761	30.8547	KwaZulu-Natal
Psittacus erithacus	African grey	Psittacidae	West Africa and Central Africa	Benin & Togo	Lost	Female	-26.2991	28.2469	Gauteng
Psittacus erithacus	African grey	Psittacidae	West Africa and Central Africa	Benin & Togo	Lost	Female	-34.0556	18.5054	Western Cape
Psittacus erithacus	African grey	Psittacidae	West Africa and Central Africa	Benin & Togo	Lost	Male	-26.7054	27.8034	Gauteng
Psittacus erithacus	African grey	Psittacidae	West Africa and Central Africa	Benin & Togo	Lost	Female	-32.9269	27.439	Eastern Cape
Psittacus erithacus	African grey	Psittacidae	West Africa and Central Africa	Benin & Togo	Lost	NA	-25.8107	28.293	Gauteng
Psittacus erithacus	African grey	Psittacidae	West Africa and Central Africa	Benin & Togo	Lost	NA	-29.5611	30.3967	KwaZulu-Natal
Psittacus erithacus	African grey	Psittacidae	West Africa and Central Africa	Benin & Togo	Lost	NA	-26.051	27.9689	Gauteng
Psittacus erithacus	African grey	Psittacidae	West Africa and Central Africa	Benin & Togo	Lost	NA	-29.6747	30.35	KwaZulu-Natal
Psittacus erithacus	African grey	Psittacidae	West Africa and Central Africa	Benin & Togo	Lost	NA	-27.7338	29.9356	KwaZulu-Natal
Psittacus erithacus	African grey	Psittacidae	West Africa and Central Africa	Benin & Togo	Lost	NA	-26.2652	28.0013	Gauteng
Psittacus erithacus	African grey	Psittacidae	West Africa and Central Africa	Benin & Togo	Lost	NA	-32.902	27.414	Eastern Cape
Psittacus erithacus	African grey	Psittacidae	West Africa and Central Africa	Benin & Togo	Lost	NA	-26.0058	28.1054	Gauteng
Psittacus erithacus	African grey	Psittacidae	West Africa and Central Africa	Benin & Togo	Lost	NA	-33.9101	18.5467	Western Cape
Pyrrhura molinae	Green-cheeked conure	Psittacidae	Argentina, Bolivia, & Brazil	None	Lost	Male	-34.036	18.5917	Western Cape
Pyrrhura molinae	Green-cheeked conure	Psittacidae	Argentina, Bolivia, & Brazil	None	Lost	Female	-29.8221	30.8972	KwaZulu-Natal
Pyrrhura molinae	Green cheeked conure	Psittacidae	Argentina, Bolivia, & Brazil	None	Lost	Male	-25.763	28.2247	Gauteng
Pyrrhura molinae	Green-cheeked conure	Psittacidae	Argentina, Bolivia, & Brazil	None	Lost	Male	-26.2743	28.0614	Gauteng
Pyrrhura molinae	Green-cheeked conure	Psittacidae	Argentina, Bolivia, & Brazil	None	Lost	Male	-26.2732	28.0504	Gauteng
Pyrrhura molinae	Green-cheeked conure	Psittacidae	Argentina, Bolivia, & Brazil	None	Lost	Female	-34.0432	18.6282	Western Cape
Pyrrhura molinae	Green-cheeked conure	Psittacidae	Argentina, Bolivia, & Brazil	None	Lost	Male	-25.8422	28.1919	Gauteng
Pyrrhura molinae	Green cheeked conure	Psittacidae	Argentina, Bolivia, & Brazil	None	Lost	Female	-33.9271	18.4048	Western Cape
Pyrrhura molinae	Green-cheeked conure	Psittacidae	Argentina, Bolivia, & Brazil	None	Lost	Male	-34.0445	18.6241	Western Cape
Pyrrhura molinae	Green cheeked conure	Psittacidae	Argentina, Bolivia, & Brazil	None	Lost	Male	-25.8595	28.1437	Gauteng
Pyrrhura molinae	Green-cheeked conure	Psittacidae	Argentina, Bolivia, & Brazil	None	Lost	Female	-26.1764	28.1035	Gauteng
Pyrrhura molinae	Green cheeked conure	Psittacidae	Argentina, Bolivia, & Brazil	None	Lost	Female	-26.1702	28.0969	Gauteng
Pyrrhura molinae	Green-cheeked conure	Psittacidae	Argentina, Bolivia, & Brazil	None	Lost	NA	-25.6104	28.0792	Gauteng
Pyrrhura molinae	Green-cheeked conure	Psittacidae	Argentina, Bolivia, & Brazil	None	Lost	Male	-26.1732	27.9538	Gauteng
Pyrrhura molinae	Green-cheeked conure	Psittacidae	Argentina, Bolivia, & Brazil	None	Lost	NA	-26.1277	28.1675	Gauteng
Pyrrhura molinae	Green-cheeked conure	Psittacidae	Argentina, Bolivia, & Brazil	None	Lost	NA	-26.1739	28.1063	Gauteng
Pyrrhura molinae	Green-cheeked conure	Psittacidae	Argentina, Bolivia, & Brazil	None	Lost	Male	-25.7832	28.3129	Gauteng
Pyrrhura molinae	Green-cheeked conure	Psittacidae	Argentina, Bolivia, & Brazil	None	Lost	Male	-25.7745	28.3043	Gauteng
Pyrrhura molinae	Green-cheeked conure	Psittacidae	Argentina, Bolivia, & Brazil	None	Lost	NA	-26.1141	28.1714	Gauteng
Pyrrhura molinae	Green-cheeked conure	Psittacidae	Argentina, Bolivia, & Brazil	None	Lost	Female	-26.182	28.1639	Gauteng
Pyrrhura molinae	Green-cheeked conure	Psittacidae	Argentina, Bolivia, & Brazil	None	Lost	NA	-26.1098	28.1661	Gauteng
Pyrrhura molinae	Green-cheeked conure	Psittacidae	Argentina, Bolivia, & Brazil	None	Lost	Female	-34.0516	18.3417	Western Cape
Pyrrhura molinae	Green-cheeked conure	Psittacidae	Argentina, Bolivia, & Brazil	None	Lost	NA	-30.0789	30.8532	KwaZulu-Natal
Pyrrhura molinae	Green-cheeked conure	Psittacidae	Argentina, Bolivia, & Brazil	None	Lost	NA	-26.0544	27.9744	Gauteng
Pyrrhura molinae	Green-cheeked conure	Psittacidae	Argentina, Bolivia, & Brazil	None	Lost	NA	-26.1962	28.148	Gauteng
Pyrrhura molinae	Green-cheeked conure	Psittacidae	Argentina, Bolivia, & Brazil	None	Lost	Male	-25.6732	28.1681	Gauteng
Pyrrhura molinae	Green-cheeked conure	Psittacidae	Argentina, Bolivia, & Brazil	None	Lost	NA	-34.0141	25.3602	Eastern Cape
Pyrrhura molinae	Green-cheeked conure	Psittacidae	Argentina, Bolivia, & Brazil	None	Lost	Male	-29.4995	31.1918	KwaZulu-Natal
Pyrrhura molinae	Green-cheeked conure	Psittacidae	Argentina, Bolivia, & Brazil	None	Lost	NA	-26.0736	27.9648	Gauteng
Pyrrhura molinae	Green-cheeked conure	Psittacidae	Argentina, Bolivia, & Brazil	None	Lost	NA	-25.8164	28.3335	Gauteng
Pyrrhura molinae	Green-cheeked conure	Psittacidae	Argentina, Bolivia, & Brazil	None	Lost	NA	-27.9803	26.7535	Free State
Pyrrhura molinae	Green cheeked conure	Psittacidae	Argentina, Bolivia, & Brazil	None	Lost	Female	-25.901	28.1434	Gauteng
Pyrrhura molinae	Green-cheeked conure	Psittacidae	Argentina, Bolivia, & Brazil	None	Lost	Female	-34.1132	18.8313	Western Cape
Pyrrhura molinae	Green-cheeked conure	Psittacidae	Argentina, Bolivia, & Brazil	None	Lost	Female	-26.075	27.9349	Gauteng
Pyrrhura molinae	Green cheeked conure	Psittacidae	Argentina, Bolivia, & Brazil	None	Lost	Female	-26.0698	27.9434	Gauteng
Pyrrhura molinae	Green cheeked conure	Psittacidae	Argentina, Bolivia, & Brazil	None	Lost	Female	-26.0753	27.9316	Gauteng
Pyrrhura molinae	Green-cheeked conure	Psittacidae	Argentina, Bolivia, & Brazil	None	Lost	Male	-26.0778	27.9298	Gauteng
Pyrrhura molinae	Green-cheeked conure	Psittacidae	Argentina, Bolivia, & Brazil	None	Lost	Female	-25.7856	28.299	Gauteng
Pyrrhura molinae	Green-cheeked conure	Psittacidae	Argentina, Bolivia, & Brazil	None	Lost	Female	-29.8052	31.0181	KwaZulu-Natal
Pyrrhura molinae	Green-cheeked conure	Psittacidae	Argentina, Bolivia, & Brazil	None	Lost	Male	-25.6964	28.2151	Gauteng
Pyrrhura molinae	Green cheeked conure	Psittacidae	Argentina, Bolivia, & Brazil	None	Lost	Female	-34.0204	18.476	Western Cape
Pyrrhura molinae	Green cheeked conure	Psittacidae	Argentina, Bolivia, & Brazil	None	Sighted	NA	-25.8006	28.311	Gauteng
Pyrrhura molinae	Green-cheeked conure	Psittacidae	Argentina, Bolivia, & Brazil	None	Sighted	NA	-34.0223	18.4789	Western Cape
Pyrrhura molinae	Green-cheeked conure	Psittacidae	Argentina, Bolivia, & Brazil	None	Sighted	NA	-34.0358	18.4857	Western Cape
